# Supplementary material for: Economic evaluation of alternative hepatitis C treatment options: a post hoc analysis of the VIETNARMS trial
Source: eClinicalMedicine. 2026 May 7;95:103969. doi: 10.1016/j.eclinm.2026.103969 (PMC13156567; doi:10.1016/j.eclinm.2026.103969)
Supplement: Supporting Information 2 [file mmc2.zip]

Archive with 1 entries (1 files):
- eclinm_103969_VIETNARMS_EE_Supporting information 2_mmc2.xlsm
