# Supplementary material for: Economic evaluation of alternative hepatitis C treatment options: a post hoc analysis of the VIETNARMS trial
Source: eClinicalMedicine. 2026 May 7;95:103969. doi: 10.1016/j.eclinm.2026.103969 (PMC13156567; doi:10.1016/j.eclinm.2026.103969)
Supplement: Supporting Information 2 [file mmc2.zip › eclinm_103969_VIETNARMS_EE_Supporting information 2_mmc2.xlsm]

## Sheet: Model
PSA	Off
					UNIT COST PER TREATMENT
	Efficacy
Standard treatment	0.987				STANDARD											1) Response guided (4 weeks)											1) Response guided (8 weeks)													1) Response guided (12 weeks)
1) Response guided (4 weeks)	0.929						Weeks of treatment	12										Weeks of treatment	4		Proportion under this duration	0.25							Weeks of treatment	8				Proportion under this duration	0.6							Weeks of treatment	12				Proportion under this duration	0.15
1) Response guided (8 weeks)	0.929						Number of visits	3		Efficacy	0.987							Number of visits	3		Efficacy	0.929							Number of visits	4				Efficacy	0.929							Number of visits	4				Efficacy	0.929
1) Response guided (12 weeks)	0.929
2 INDUCTION MAINTIANCE	0.987				12 week cost of DAA	Services costs	Drugs costs	Direct medical costs	Direct non-medical costs	Productivity cost	Total	Paid by patient	Paid by healthcare provider			12 week cost of DAA	Services costs	Drugs costs	Direct medical costs	Direct non-medical costs	Productivity cost	Total	Paid by patient	Paid by healthcare provider	TOTAL SAVINGS				12 week cost of DAA	Services costs	Drugs costs	Direct medical costs	Direct non-medical costs	Productivity cost	Total	Paid by patient	Paid by healthcare provider	TOTAL SAVINGS				12 week cost of DAA	Services costs	Drugs costs	Direct medical costs	Direct non-medical costs	Productivity cost	Total	Paid by patient
3.1 IFN cost treatment	0.941				50	251.546	50	301.546	25.4197	51.2756	378.242	152.005	226.237			50	310.911	16.6667	327.578	25.4197	51.2756	404.273	147.211	257.062	-26.0313	1.06882			50	312.646	33.3333	345.98	33.893	68.3675	448.24	181.456	266.784	-69.9983	1.18506			50	312.646	50	362.646	33.893	68.3675	464.907	189.79
					100	251.546	100	351.546	25.4197	51.2756	428.242	177.005	251.237			100	310.911	33.3333	344.244	25.4197	51.2756	420.94	155.544	265.396	7.30203	0.982949			100	312.646	66.6667	379.313	33.893	68.3675	481.573	198.123	283.45	-53.3316	1.12454			100	312.646	100	412.646	33.893	68.3675	514.907	214.79
					250	251.546	250	501.546	25.4197	51.2756	578.242	252.005	326.237			250	310.911	83.3333	394.244	25.4197	51.2756	470.94	180.544	290.396	107.302	0.814434			250	312.646	166.667	479.313	33.893	68.3675	581.573	248.123	333.45	-3.33161	1.00576			250	312.646	250	562.646	33.893	68.3675	664.907	289.79
					500	251.546	500	751.546	25.4197	51.2756	828.242	377.005	451.237			500	310.911	166.667	477.578	25.4197	51.2756	554.273	222.211	332.062	273.969	0.669217			500	312.646	333.333	645.98	33.893	68.3675	748.24	331.456	416.784	80.0017	0.903408			500	312.646	500	812.646	33.893	68.3675	914.907	414.79
BASELINE UNIT COST of 12 weeks of DAA	963				750	251.546	750	1001.55	25.4197	51.2756	1078.24	502.005	576.237			750	310.911	250	560.911	25.4197	51.2756	637.606	263.878	373.729	440.635	0.591339			750	312.646	500	812.646	33.893	68.3675	914.907	414.79	500.117	163.335	0.848517			750	312.646	750	1062.65	33.893	68.3675	1164.91	539.79
					1000	251.546	1000	1251.55	25.4197	51.2756	1328.24	627.005	701.237			1000	310.911	333.333	644.244	25.4197	51.2756	720.94	305.544	415.396	607.302	0.542777			1000	312.646	666.667	979.313	33.893	68.3675	1081.57	498.123	583.45	246.668	0.81429			1000	312.646	1000	1312.65	33.893	68.3675	1414.91	664.79
					1500	251.546	1500	1751.55	25.4197	51.2756	1828.24	877.005	951.237			1500	310.911	500	810.911	25.4197	51.2756	887.606	388.878	498.729	940.635	0.485497			1500	312.646	1000	1312.65	33.893	68.3675	1414.91	664.79	750.117	413.335	0.773917			1500	312.646	1500	1812.65	33.893	68.3675	1914.91	914.79
INSURANCE CONTRIBUTION	Baseline
		BASELINE	HIGH
INSURANCE CONTRIBUTION - tests:	0.8	0.8	1		Retreatment
INSURANCE CONTRIBUTION - DAA drugs	0.5	0.5	1				Weeks of treatment	12		Ribarin (cost per day)	0.863595
INSURANCE CONTRIBUTION - IFN	0.3	0.3	1				Number of visits	3
INSURANCE CONTRIBUTION - Ribarin	0.8	0.8	1		Cost of DAA	Services costs	Drugs costs	Direct medical costs	Direct non-medical costs	Productivity cost	Total	Paid by patient	Paid by healthcare provider			1) Response guided (average)
					50	166.683	122.542	289.225	25.4197	51.2756	365.92	149.54	216.38			12 week cost of DAA	Services costs	Drugs costs	Direct medical costs	Direct non-medical costs	Productivity cost	Total	Paid by patient	Paid by healthcare provider	TOTAL SAVINGS
					100	166.683	172.542	339.225	25.4197	51.2756	415.92	174.54	241.38			50	312.212	31.6667	343.879	31.7747	64.0945	439.748	174.145	265.603	-61.5065	1.16261
					250	166.683	322.542	489.225	25.4197	51.2756	565.92	249.54	316.38			100	312.212	63.3333	375.546	31.7747	64.0945	471.415	189.978	281.437	-43.1732	1.10082
Retreatment cost modifier	Baseline	1			500	166.683	572.542	739.225	25.4197	51.2756	815.92	374.54	441.38			250	312.212	158.333	470.546	31.7747	64.0945	566.415	237.478	328.937	11.8268	0.979547
BASELINE	1				750	166.683	822.542	989.225	25.4197	51.2756	1065.92	499.54	566.38			500	312.212	316.667	628.879	31.7747	64.0945	724.748	316.645	408.103	103.493	0.875044
HIGH	3				1000	166.683	1072.54	1239.22	25.4197	51.2756	1315.92	624.54	691.38			750	312.212	475	787.212	31.7747	64.0945	883.082	395.812	487.27	195.16	0.819002
					1500	166.683	1572.54	1739.22	25.4197	51.2756	1815.92	874.54	941.38			1000	312.212	633.333	945.546	31.7747	64.0945	1041.41	474.978	566.437	286.827	0.784055
																1500	312.212	950	1262.21	31.7747	64.0945	1358.08	633.312	724.77	470.16	0.742835
Cost of Peg-IFN	Baseline
Baseline	84.2
Low	52.43
High	172.37
Cost of RNA TEST	Baseline	59.3646			COST PER CASE CURED
Baseline	59.3646
Low	23.82				STANDARD											1) Response guided (4 weeks)													1) Response guided (8 weeks)													1) Response guided (12 weeks)
High	121.78				12 week cost of DAA	Services costs	Drugs costs	Direct medical costs	Direct non-medical costs	Productivity cost	Total	Paid by patient	Paid by healthcare provider			12 week cost of DAA	Services costs	Drugs costs	Direct medical costs	Direct non-medical costs	Productivity cost	Total	Paid by patient	Paid by healthcare provider	TOTAL SAVINGS				12 week cost of DAA	Services costs	Drugs costs	Direct medical costs	Direct non-medical costs	Productivity cost	Total	Paid by patient	Paid by healthcare provider	TOTAL SAVINGS				12 week cost of DAA	Services costs	Drugs costs	Direct medical costs	Direct non-medical costs	Productivity cost	Total	Paid by patient
					50	253.713	51.593	305.306	25.7502	51.9422	382.999	153.949	229.05			50	322.746	25.3671	348.113	27.2245	54.9162	430.253	157.828	272.425	-47.2547	1.12338			50	324.481	42.0338	366.515	35.6978	72.008	474.22	192.074	282.147	-91.2216	1.23818			50	324.481	58.7005	383.181	35.6978	72.008	490.887	200.407
Scenario Analysis for Treatment Visits	Off				100	253.713	102.243	355.956	25.7502	51.9422	433.649	179.274	254.375			100	322.746	45.5838	368.329	27.2245	54.9162	450.47	167.937	282.533	-16.8213	1.03879			100	324.481	78.9171	403.398	35.6978	72.008	511.104	210.515	300.588	-77.455	1.17861			100	324.481	112.25	436.731	35.6978	72.008	544.437	227.182
					250	253.713	254.193	507.906	25.7502	51.9422	585.599	255.249	330.35			250	322.746	106.234	428.979	27.2245	54.9162	511.12	198.262	312.858	74.4787	0.872816			250	324.481	189.567	514.048	35.6978	72.008	621.754	265.84	355.913	-36.155	1.06174			250	324.481	272.9	597.381	35.6978	72.008	705.087	307.507
					500	253.713	507.443	761.156	25.7502	51.9422	838.849	381.874	456.975			500	322.746	207.317	530.063	27.2245	54.9162	612.203	248.803	363.4	226.645	0.729814			500	324.481	373.984	698.465	35.6978	72.008	806.17	358.049	448.122	32.6784	0.961044			500	324.481	540.65	865.131	35.6978	72.008	972.837	441.382
Average DNMC (US$) per visit	Baseline	8.47324			750	253.713	760.693	1014.41	25.7502	51.9422	1092.1	508.499	583.6			750	322.746	308.4	631.146	27.2245	54.9162	713.287	299.345	413.942	378.812	0.653134			750	324.481	558.4	882.881	35.6978	72.008	990.587	450.257	540.33	101.512	0.907049			750	324.481	808.4	1132.88	35.6978	72.008	1240.59	575.257
Baseline	8.47324				1000	253.713	1013.94	1267.66	25.7502	51.9422	1345.35	635.124	710.225			1000	322.746	409.484	732.229	27.2245	54.9162	814.37	349.887	464.483	530.979	0.605323			1000	324.481	742.817	1067.3	35.6978	72.008	1175	542.465	632.538	170.345	0.873382			1000	324.481	1076.15	1400.63	35.6978	72.008	1508.34	709.132
Low	2.64789				1500	253.713	1520.44	1774.16	25.7502	51.9422	1851.85	888.374	963.475			1500	322.746	611.65	934.396	27.2245	54.9162	1016.54	450.97	565.567	835.312	0.548931			1500	324.481	1111.65	1436.13	35.6978	72.008	1543.84	726.882	816.955	308.012	0.833673			1500	324.481	1611.65	1936.13	35.6978	72.008	2043.84	976.882
High	13.2602
Average PC (US$) per visit	Baseline	17.0919
Baseline	17.0919															1) Response guided (average)
Low	8.94052															12 week cost of DAA	Services costs	Drugs costs	Direct medical costs	Direct non-medical costs	Productivity cost	Total	Paid by patient	Paid by healthcare provider	TOTAL SAVINGS
High	23.7791															50	324.047	40.3671	364.414	33.5795	67.7351	465.729	184.762	280.966	-82.7299	1.21601
																100	324.047	75.5838	399.631	33.5795	67.7351	500.945	202.371	298.575	-67.2966	1.15519
Additional lost productivity due to adverse events for the Peg-IFN+DAA strategy																250	324.047	181.234	505.281	33.5795	67.7351	606.595	255.196	351.4	-20.9966	1.03585
Lost days	0															500	324.047	357.317	681.364	33.5795	67.7351	782.679	343.237	439.441	56.1701	0.933039
Proportion experiencing	0.7															750	324.047	533.4	857.447	33.5795	67.7351	958.762	431.279	527.483	133.337	0.877908
Value per day	14.5953															1000	324.047	709.484	1033.53	33.5795	67.7351	1134.85	519.321	615.525	210.503	0.843532
Lost productivity due to Side effects	0															1500	324.047	1061.65	1385.7	33.5795	67.7351	1487.01	695.404	791.608	364.837	0.802988
Non-drug cost scale factor	1
UNIT COST
BASELINE UNIT COST	963
	0	0	0	0	0	Peg-IFN co-treatment	0
0	251.546	310.911	312.646	312.646	251.546	261.98	166.683
0	963	321	642	963	733.714	657.8	1035.54
0	25.4197	25.4197	33.893	33.893	25.4197	50.8395	25.4197
	51.2756	51.2756	68.3675	68.3675	51.2756	102.551	51.2756
Total	1291.24	708.606	1056.91	1377.91	1061.96	1073.17	1278.92
0	608.505	299.378	485.79	646.29	493.862	602.047	606.04
0	682.737	409.229	571.117	731.617	568.094	471.124	672.88
Total	1291.24	708.606	1056.91	1377.91	1061.96	1073.17	1278.92
UNIT COST
	Standard treatment	1) Response guided (4 weeks)	1) Response guided (8 weeks)	1) Response guided (12 weeks)	2) Induction Maintenance	3) Peg-IFN	0
50	378.24 (152.00)	404.27 (147.21)	448.24 (181.46)	464.91 (189.79)	366.34 (146.05)	768.84 (449.88)	365.92 (149.54)
100	428.24 (177.00)	420.94 (155.54)	481.57 (198.12)	514.91 (214.79)	404.43 (165.10)	785.50 (458.21)	415.92 (174.54)
250	578.24 (252.00)	470.94 (180.54)	581.57 (248.12)	664.91 (289.79)	518.72 (222.24)	835.50 (483.21)	565.92 (249.54)
500	828.24 (377.00)	554.27 (222.21)	748.24 (331.46)	914.91 (414.79)	709.19 (317.48)	918.84 (524.88)	815.92 (374.54)
750	1078.24 (502.00)	637.61 (263.88)	914.91 (414.79)	1164.91 (539.79)	899.67 (412.72)	1002.17 (566.55)	1065.92 (499.54)
1000	1328.24 (627.00)	720.94 (305.54)	1081.57 (498.12)	1414.91 (664.79)	1090.15 (507.96)	1085.50 (608.21)	1315.92 (624.54)
1500	1828.24 (877.00)	887.61 (388.88)	1414.91 (664.79)	1914.91 (914.79)	1471.10 (698.43)	1252.17 (691.55)	1815.92 (874.54)
Cost per CURE
	Standard treatment	1) Response guided	2) Induction Maintenance	3) Peg-IFN		BREAKPOINT CAL	BREAKPOINT CAL	BREAKPOINT CAL	BREAKPOINT CAL	BREAKPOINT
BASLINE	1307.87	1108.78	1078.58	1148.63
50	382.999	465.729	371.094	790.427		50	82.7299	-11.9048	407.428	1) Response guided	2) Induction Maintenance	3) Peg-IFN
100	433.649	500.945	409.839	810.043		1500	-364.837	-357.143	-492.539	318.023	-7.10543e-14	706.436
250	585.599	606.595	526.075	868.893			447.567	345.238	899.967
500	838.849	782.679	719.801	966.977
750	1092.1	958.762	913.527	1065.06
1000	1345.35	1134.85	1107.25	1163.14		CHEAPSET - baseline cost
1500	1851.85	1487.01	1494.71	1359.31		Induction maintenance
UNIT COST OUTPUT												COST PER CURE
Standard treatment
12 week cost of DAA	Services costs	Drugs costs	Direct non-medical costs	Productivity cost	Total	Paid by patient	Paid by healthcare provider						Services costs	Drugs costs	Direct non-medical costs	Productivity cost	Total	Paid by patient	Paid by healthcare provider
50	251.546	50	25.4197	51.2756	378.242	152.005	226.237				Standard treatment	50	253.713	51.593	25.7502	51.9422	382.999	153.949	229.05
100	251.546	100	25.4197	51.2756	428.242	177.005	251.237					100	253.713	102.243	25.7502	51.9422	433.649	179.274	254.375
250	251.546	250	25.4197	51.2756	578.242	252.005	326.237					250	253.713	254.193	25.7502	51.9422	585.599	255.249	330.35
500	251.546	500	25.4197	51.2756	828.242	377.005	451.237					500	253.713	507.443	25.7502	51.9422	838.849	381.874	456.975
750	251.546	750	25.4197	51.2756	1078.24	502.005	576.237					750	253.713	760.693	25.7502	51.9422	1092.1	508.499	583.6
1000	251.546	1000	25.4197	51.2756	1328.24	627.005	701.237					1000	253.713	1013.94	25.7502	51.9422	1345.35	635.124	710.225
1500	251.546	1500	25.4197	51.2756	1828.24	877.005	951.237					1500	253.713	1520.44	25.7502	51.9422	1851.85	888.374	963.475				Difference in the cost per cure
1) Response guided (8 weeks)											Response guided (average)												Total	Paid by patient	Paid by healthcare provider
12 week cost of DAA	Services costs	Drugs costs	Direct non-medical costs	Productivity cost	Total	Paid by patient	Paid by healthcare provider					50	324.047	40.3671	33.5795	67.7351	465.729	184.762	280.966			Response guided (average)	82.7299	30.8137	51.9162
50	310.911	16.6667	25.4197	51.2756	404.273	147.211	257.062					100	324.047	75.5838	33.5795	67.7351	500.945	202.371	298.575				67.2966	23.097	44.1995
100	310.911	33.3333	25.4197	51.2756	420.94	155.544	265.396					250	324.047	181.234	33.5795	67.7351	606.595	255.196	351.4				20.9966	-0.0529586	21.0495
250	310.911	83.3333	25.4197	51.2756	470.94	180.544	290.396					500	324.047	357.317	33.5795	67.7351	782.679	343.237	439.441				-56.1701	-38.6363	-17.5338
500	310.911	166.667	25.4197	51.2756	554.273	222.211	332.062					750	324.047	533.4	33.5795	67.7351	958.762	431.279	527.483				-133.337	-77.2196	-56.1171
750	310.911	250	25.4197	51.2756	637.606	263.878	373.729					1000	324.047	709.484	33.5795	67.7351	1134.85	519.321	615.525				-210.503	-115.803	-94.7005
1000	310.911	333.333	25.4197	51.2756	720.94	305.544	415.396					1500	324.047	1061.65	33.5795	67.7351	1487.01	695.404	791.608				-364.837	-192.97	-171.867
1500	310.911	500	25.4197	51.2756	887.606	388.878	498.729				Induction Maintenance											Induction Maintenance
1) Response guided (12 weeks)												50	253.713	39.6883	25.7502	51.9422	371.094	147.996	223.098				-11.9048	-5.95238	-5.95238
12 week cost of DAA	Services costs	Drugs costs	Direct non-medical costs	Productivity cost	Total	Paid by patient	Paid by healthcare provider					100	253.713	78.4335	25.7502	51.9422	409.839	167.369	242.47				-23.8095	-11.9048	-11.9048
50	312.646	33.3333	33.893	68.3675	448.24	181.456	266.784					250	253.713	194.669	25.7502	51.9422	526.075	225.487	300.588				-59.5238	-29.7619	-29.7619
100	312.646	66.6667	33.893	68.3675	481.573	198.123	283.45					500	253.713	388.395	25.7502	51.9422	719.801	322.35	397.451				-119.048	-59.5238	-59.5238
250	312.646	166.667	33.893	68.3675	581.573	248.123	333.45					750	253.713	582.122	25.7502	51.9422	913.527	419.213	494.314				-178.571	-89.2857	-89.2857
500	312.646	333.333	33.893	68.3675	748.24	331.456	416.784					1000	253.713	775.848	25.7502	51.9422	1107.25	516.076	591.177				-238.095	-119.048	-119.048
750	312.646	500	33.893	68.3675	914.907	414.79	500.117					1500	253.713	1163.3	25.7502	51.9422	1494.71	709.802	784.904				-357.143	-178.571	-178.571
1000	312.646	666.667	33.893	68.3675	1081.57	498.123	583.45				Peg-IFN co-treatment											Peg-IFN co-treatment
1500	312.646	1000	33.893	68.3675	1414.91	664.79	750.117					50	271.814	360.697	52.3392	105.576	790.427	458.703	331.724				407.428	304.754	102.674
2) Induction Maintenance												100	271.814	380.313	52.3392	105.576	810.043	468.511	341.532				376.395	289.238	87.1571
12 week cost of DAA	Services costs	Drugs costs	Direct non-medical costs	Productivity cost	Total	Paid by patient	Paid by healthcare provider					250	271.814	439.163	52.3392	105.576	868.893	497.936	370.957				283.295	242.688	40.6071
50	312.646	50	33.893	68.3675	464.907	189.79	275.117					500	271.814	537.247	52.3392	105.576	966.977	546.978	419.999				128.128	165.104	-36.9763
100	312.646	100	33.893	68.3675	514.907	214.79	300.117					750	271.814	635.33	52.3392	105.576	1065.06	596.02	469.04				-27.0387	87.5209	-114.56
250	312.646	250	33.893	68.3675	664.907	289.79	375.117					1000	271.814	733.413	52.3392	105.576	1163.14	645.061	518.082				-182.205	9.93757	-192.143
500	312.646	500	33.893	68.3675	914.907	414.79	500.117					1500	271.814	929.58	52.3392	105.576	1359.31	743.145	616.165				-492.539	-145.229	-347.31
750	312.646	750	33.893	68.3675	1164.91	539.79	625.117
1000	312.646	1000	33.893	68.3675	1414.91	664.79	750.117
1500	312.646	1500	33.893	68.3675	1914.91	914.79	1000.12
3) Peg-IFN
12 week cost of DAA	Services costs	Drugs costs	Direct non-medical costs	Productivity cost	Total	Paid by patient	Paid by healthcare provider					Cost per cure
50	251.546	38.0952	25.4197	51.2756	366.337	146.052	220.285
100	251.546	76.1905	25.4197	51.2756	404.432	165.1	239.332					Standard treatment	Response guided	Induction maintenance	Peg-IFN+DAA	BASELINE COST OF DAA
250	251.546	190.476	25.4197	51.2756	518.718	222.243	296.475				50	382.999	465.729	371.094	790.427	963
500	251.546	380.952	25.4197	51.2756	709.194	317.481	391.713				100	433.649	500.945	409.839	810.043	963
750	251.546	571.429	25.4197	51.2756	899.67	412.719	486.951				250	585.599	606.595	526.075	868.893	963
1000	251.546	761.905	25.4197	51.2756	1090.15	507.957	582.19				500	838.849	782.679	719.801	966.977	963
1500	251.546	1142.86	25.4197	51.2756	1471.1	698.433	772.666				750	1092.1	958.762	913.527	1065.06	963
0											1000	1345.35	1134.85	1107.25	1163.14	963
12 week cost of DAA	Services costs	Drugs costs	Direct non-medical costs	Productivity cost	Total	Paid by patient	Paid by healthcare provider				1500	1851.85	1487.01	1494.71	1359.31	963
50	261.98	353.467	50.8395	102.551	768.837	449.88	318.957				2000					963
100	261.98	370.133	50.8395	102.551	785.504	458.213	327.291
250	261.98	420.133	50.8395	102.551	835.504	483.213	352.291						Relative cost
500	261.98	503.467	50.8395	102.551	918.837	524.88	393.957				50		1.21601	0.968917	2.06378	1
750	261.98	586.8	50.8395	102.551	1002.17	566.547	435.624				100		1.15519	0.945095	1.86797	1
1000	261.98	670.133	50.8395	102.551	1085.5	608.213	477.291				250		1.03585	0.898354	1.48377	1
1500	261.98	836.8	50.8395	102.551	1252.17	691.547	560.624				500		0.933039	0.858082	1.15274	1
											750		0.877908	0.836488	0.975242	1
Retreatment											1000		0.843532	0.823023	0.864566	1
Cost of DAA	Services costs	Drugs costs	Direct non-medical costs	Productivity cost	Total	Paid by patient	Paid by healthcare provider				1500		0.802988	0.807143	0.734029	1
50	166.683	122.542	25.4197	51.2756	365.92	149.54	216.38
100	166.683	172.542	25.4197	51.2756	415.92	174.54	241.38						Absolute cost saving (Overall)			CHEAPEST
250	166.683	322.542	25.4197	51.2756	565.92	249.54	316.38				50		82.7299	-11.9048	407.428	Induction maintenance
500	166.683	572.542	25.4197	51.2756	815.92	374.54	441.38				100		67.2966	-23.8095	376.395	Induction maintenance
750	166.683	822.542	25.4197	51.2756	1065.92	499.54	566.38				250		20.9966	-59.5238	283.295	Induction maintenance
1000	166.683	1072.54	25.4197	51.2756	1315.92	624.54	691.38				500		-56.1701	-119.048	128.128	Induction maintenance
1500	166.683	1572.54	25.4197	51.2756	1815.92	874.54	941.38				750		-133.337	-178.571	-27.0387	Induction maintenance
											1000		-210.503	-238.095	-182.205	Induction maintenance
											1500		-364.837	-357.143	-492.539	Peg-IFN+DAA
													Absolute cost saving (patient)
											50		30.8137	-5.95238	304.754	Induction maintenance
											100		23.097	-11.9048	289.238	Induction maintenance
											250		-0.0529586	-29.7619	242.688	Induction maintenance
											500		-38.6363	-59.5238	165.104	Induction maintenance
											750		-77.2196	-89.2857	87.5209	Induction maintenance
											1000		-115.803	-119.048	9.93757	Induction maintenance
											1500		-192.97	-178.571	-145.229	Response guided
													Absolute cost difference (healthcare)
											50		51.9162	-5.95238	102.674	Induction maintenance
											100		44.1995	-11.9048	87.1571	Induction maintenance
											250		21.0495	-29.7619	40.6071	Induction maintenance
											500		-17.5338	-59.5238	-36.9763	Induction maintenance
											750		-56.1171	-89.2857	-114.56	Peg-IFN+DAA
											1000		-94.7005	-119.048	-192.143	Peg-IFN+DAA
											1500		-171.867	-178.571	-347.31	Peg-IFN+DAA
Peg-IFN co-treatment	Response guided (average)	Peg-IFN co-treatment
[truncated: 25 more columns]

## Sheet: Model run results
	STANDARD		COST PER CASE CURED								STANDARD	COST PER CASE CURED									STANDARD	COST PER CASE CURED									STANDARD	COST PER CASE CURED									STANDARD
	On	Services costs	Drugs costs	Direct medical costs	Direct non-medical costs	Productivity cost	Total	Paid by patient	Paid by healthcare provider		12 week cost of DAA	Services costs	Drugs costs	Direct medical costs	Direct non-medical costs	Productivity cost	Total	Paid by patient	Paid by healthcare provider		12 week cost of DAA	Services costs	Drugs costs	Direct medical costs	Direct non-medical costs	Productivity cost	Total	Paid by patient	Paid by healthcare provider		12 week cost of DAA	Services costs	Drugs costs	Direct medical costs	Direct non-medical costs	Productivity cost	Total	Paid by patient	Paid by healthcare provider		12 week cost of DAA	Services costs	Drugs costs	Direct medical costs	Direct non-medical costs	Productivity cost	Total	Paid by patient	Paid by healthcare provider
LIVE	50	253.713	51.593	305.306	25.7502	51.9422	382.999	153.949	229.05		100	253.713	102.243	355.956	25.7502	51.9422	433.649	179.274	254.375		250	253.713	254.193	507.906	25.7502	51.9422	585.599	255.249	330.35		500	253.713	507.443	761.156	25.7502	51.9422	838.849	381.874	456.975		750	253.713	760.693	1014.41	25.7502	51.9422	1092.1	508.499	583.6
1	50	253.713	51.593	305.306	8.04693	27.1702	340.524	111.473	229.05		100	253.713	102.243	355.956	8.04693	27.1702	391.174	136.798	254.375		250	253.713	254.193	507.906	8.04693	27.1702	543.124	212.773	330.35		500	253.713	507.443	761.156	8.04693	27.1702	796.374	339.398	456.975		750	253.713	760.693	1014.41	8.04693	27.1702	1049.62	466.023	583.6
2	50	253.713	51.593	305.306	8.04693	27.1702	340.524	111.473	229.05		100	253.713	102.243	355.956	8.04693	27.1702	391.174	136.798	254.375		250	253.713	254.193	507.906	8.04693	27.1702	543.124	212.773	330.35		500	253.713	507.443	761.156	8.04693	27.1702	796.374	339.398	456.975		750	253.713	760.693	1014.41	8.04693	27.1702	1049.62	466.023	583.6
3	50	253.713	51.593	305.306	8.04693	27.1702	340.524	111.473	229.05		100	253.713	102.243	355.956	8.04693	27.1702	391.174	136.798	254.375		250	253.713	254.193	507.906	8.04693	27.1702	543.124	212.773	330.35		500	253.713	507.443	761.156	8.04693	27.1702	796.374	339.398	456.975		750	253.713	760.693	1014.41	8.04693	27.1702	1049.62	466.023	583.6
4	50	253.713	51.593	305.306	8.04693	27.1702	340.524	111.473	229.05		100	253.713	102.243	355.956	8.04693	27.1702	391.174	136.798	254.375		250	253.713	254.193	507.906	8.04693	27.1702	543.124	212.773	330.35		500	253.713	507.443	761.156	8.04693	27.1702	796.374	339.398	456.975		750	253.713	760.693	1014.41	8.04693	27.1702	1049.62	466.023	583.6
5	50	253.713	51.593	305.306	8.04693	27.1702	340.524	111.473	229.05		100	253.713	102.243	355.956	8.04693	27.1702	391.174	136.798	254.375		250	253.713	254.193	507.906	8.04693	27.1702	543.124	212.773	330.35		500	253.713	507.443	761.156	8.04693	27.1702	796.374	339.398	456.975		750	253.713	760.693	1014.41	8.04693	27.1702	1049.62	466.023	583.6
6	50	253.713	51.593	305.306	8.04693	27.1702	340.524	111.473	229.05		100	253.713	102.243	355.956	8.04693	27.1702	391.174	136.798	254.375		250	253.713	254.193	507.906	8.04693	27.1702	543.124	212.773	330.35		500	253.713	507.443	761.156	8.04693	27.1702	796.374	339.398	456.975		750	253.713	760.693	1014.41	8.04693	27.1702	1049.62	466.023	583.6
7	50	253.713	51.593	305.306	8.04693	27.1702	340.524	111.473	229.05		100	253.713	102.243	355.956	8.04693	27.1702	391.174	136.798	254.375		250	253.713	254.193	507.906	8.04693	27.1702	543.124	212.773	330.35		500	253.713	507.443	761.156	8.04693	27.1702	796.374	339.398	456.975		750	253.713	760.693	1014.41	8.04693	27.1702	1049.62	466.023	583.6
8	50	253.713	51.593	305.306	8.04693	27.1702	340.524	111.473	229.05		100	253.713	102.243	355.956	8.04693	27.1702	391.174	136.798	254.375		250	253.713	254.193	507.906	8.04693	27.1702	543.124	212.773	330.35		500	253.713	507.443	761.156	8.04693	27.1702	796.374	339.398	456.975		750	253.713	760.693	1014.41	8.04693	27.1702	1049.62	466.023	583.6
9	50	253.713	51.593	305.306	8.04693	27.1702	340.524	111.473	229.05		100	253.713	102.243	355.956	8.04693	27.1702	391.174	136.798	254.375		250	253.713	254.193	507.906	8.04693	27.1702	543.124	212.773	330.35		500	253.713	507.443	761.156	8.04693	27.1702	796.374	339.398	456.975		750	253.713	760.693	1014.41	8.04693	27.1702	1049.62	466.023	583.6
10	50	253.713	51.593	305.306	8.04693	27.1702	340.524	111.473	229.05		100	253.713	102.243	355.956	8.04693	27.1702	391.174	136.798	254.375		250	253.713	254.193	507.906	8.04693	27.1702	543.124	212.773	330.35		500	253.713	507.443	761.156	8.04693	27.1702	796.374	339.398	456.975		750	253.713	760.693	1014.41	8.04693	27.1702	1049.62	466.023	583.6
11	50	253.713	51.593	305.306	8.04693	27.1702	340.524	111.473	229.05		100	253.713	102.243	355.956	8.04693	27.1702	391.174	136.798	254.375		250	253.713	254.193	507.906	8.04693	27.1702	543.124	212.773	330.35		500	253.713	507.443	761.156	8.04693	27.1702	796.374	339.398	456.975		750	253.713	760.693	1014.41	8.04693	27.1702	1049.62	466.023	583.6
12	50	253.713	51.593	305.306	8.04693	27.1702	340.524	111.473	229.05		100	253.713	102.243	355.956	8.04693	27.1702	391.174	136.798	254.375		250	253.713	254.193	507.906	8.04693	27.1702	543.124	212.773	330.35		500	253.713	507.443	761.156	8.04693	27.1702	796.374	339.398	456.975		750	253.713	760.693	1014.41	8.04693	27.1702	1049.62	466.023	583.6
13	50	253.713	51.593	305.306	8.04693	27.1702	340.524	111.473	229.05		100	253.713	102.243	355.956	8.04693	27.1702	391.174	136.798	254.375		250	253.713	254.193	507.906	8.04693	27.1702	543.124	212.773	330.35		500	253.713	507.443	761.156	8.04693	27.1702	796.374	339.398	456.975		750	253.713	760.693	1014.41	8.04693	27.1702	1049.62	466.023	583.6
14	50	253.713	51.593	305.306	8.04693	27.1702	340.524	111.473	229.05		100	253.713	102.243	355.956	8.04693	27.1702	391.174	136.798	254.375		250	253.713	254.193	507.906	8.04693	27.1702	543.124	212.773	330.35		500	253.713	507.443	761.156	8.04693	27.1702	796.374	339.398	456.975		750	253.713	760.693	1014.41	8.04693	27.1702	1049.62	466.023	583.6
15	50	253.713	51.593	305.306	8.04693	27.1702	340.524	111.473	229.05		100	253.713	102.243	355.956	8.04693	27.1702	391.174	136.798	254.375		250	253.713	254.193	507.906	8.04693	27.1702	543.124	212.773	330.35		500	253.713	507.443	761.156	8.04693	27.1702	796.374	339.398	456.975		750	253.713	760.693	1014.41	8.04693	27.1702	1049.62	466.023	583.6
16	50	253.713	51.593	305.306	8.04693	27.1702	340.524	111.473	229.05		100	253.713	102.243	355.956	8.04693	27.1702	391.174	136.798	254.375		250	253.713	254.193	507.906	8.04693	27.1702	543.124	212.773	330.35		500	253.713	507.443	761.156	8.04693	27.1702	796.374	339.398	456.975		750	253.713	760.693	1014.41	8.04693	27.1702	1049.62	466.023	583.6
17	50	253.713	51.593	305.306	8.04693	27.1702	340.524	111.473	229.05		100	253.713	102.243	355.956	8.04693	27.1702	391.174	136.798	254.375		250	253.713	254.193	507.906	8.04693	27.1702	543.124	212.773	330.35		500	253.713	507.443	761.156	8.04693	27.1702	796.374	339.398	456.975		750	253.713	760.693	1014.41	8.04693	27.1702	1049.62	466.023	583.6
18	50	253.713	51.593	305.306	8.04693	27.1702	340.524	111.473	229.05		100	253.713	102.243	355.956	8.04693	27.1702	391.174	136.798	254.375		250	253.713	254.193	507.906	8.04693	27.1702	543.124	212.773	330.35		500	253.713	507.443	761.156	8.04693	27.1702	796.374	339.398	456.975		750	253.713	760.693	1014.41	8.04693	27.1702	1049.62	466.023	583.6
19	50	253.713	51.593	305.306	8.04693	27.1702	340.524	111.473	229.05		100	253.713	102.243	355.956	8.04693	27.1702	391.174	136.798	254.375		250	253.713	254.193	507.906	8.04693	27.1702	543.124	212.773	330.35		500	253.713	507.443	761.156	8.04693	27.1702	796.374	339.398	456.975		750	253.713	760.693	1014.41	8.04693	27.1702	1049.62	466.023	583.6
20	50	253.713	51.593	305.306	8.04693	27.1702	340.524	111.473	229.05		100	253.713	102.243	355.956	8.04693	27.1702	391.174	136.798	254.375		250	253.713	254.193	507.906	8.04693	27.1702	543.124	212.773	330.35		500	253.713	507.443	761.156	8.04693	27.1702	796.374	339.398	456.975		750	253.713	760.693	1014.41	8.04693	27.1702	1049.62	466.023	583.6
21	50	253.713	51.593	305.306	8.04693	27.1702	340.524	111.473	229.05		100	253.713	102.243	355.956	8.04693	27.1702	391.174	136.798	254.375		250	253.713	254.193	507.906	8.04693	27.1702	543.124	212.773	330.35		500	253.713	507.443	761.156	8.04693	27.1702	796.374	339.398	456.975		750	253.713	760.693	1014.41	8.04693	27.1702	1049.62	466.023	583.6
22	50	253.713	51.593	305.306	8.04693	27.1702	340.524	111.473	229.05		100	253.713	102.243	355.956	8.04693	27.1702	391.174	136.798	254.375		250	253.713	254.193	507.906	8.04693	27.1702	543.124	212.773	330.35		500	253.713	507.443	761.156	8.04693	27.1702	796.374	339.398	456.975		750	253.713	760.693	1014.41	8.04693	27.1702	1049.62	466.023	583.6
23	50	253.713	51.593	305.306	8.04693	27.1702	340.524	111.473	229.05		100	253.713	102.243	355.956	8.04693	27.1702	391.174	136.798	254.375		250	253.713	254.193	507.906	8.04693	27.1702	543.124	212.773	330.35		500	253.713	507.443	761.156	8.04693	27.1702	796.374	339.398	456.975		750	253.713	760.693	1014.41	8.04693	27.1702	1049.62	466.023	583.6
24	50	253.713	51.593	305.306	8.04693	27.1702	340.524	111.473	229.05		100	253.713	102.243	355.956	8.04693	27.1702	391.174	136.798	254.375		250	253.713	254.193	507.906	8.04693	27.1702	543.124	212.773	330.35		500	253.713	507.443	761.156	8.04693	27.1702	796.374	339.398	456.975		750	253.713	760.693	1014.41	8.04693	27.1702	1049.62	466.023	583.6
25	50	253.713	51.593	305.306	8.04693	27.1702	340.524	111.473	229.05		100	253.713	102.243	355.956	8.04693	27.1702	391.174	136.798	254.375		250	253.713	254.193	507.906	8.04693	27.1702	543.124	212.773	330.35		500	253.713	507.443	761.156	8.04693	27.1702	796.374	339.398	456.975		750	253.713	760.693	1014.41	8.04693	27.1702	1049.62	466.023	583.6
26	50	253.713	51.593	305.306	8.04693	27.1702	340.524	111.473	229.05		100	253.713	102.243	355.956	8.04693	27.1702	391.174	136.798	254.375		250	253.713	254.193	507.906	8.04693	27.1702	543.124	212.773	330.35		500	253.713	507.443	761.156	8.04693	27.1702	796.374	339.398	456.975		750	253.713	760.693	1014.41	8.04693	27.1702	1049.62	466.023	583.6
27	50	253.713	51.593	305.306	8.04693	27.1702	340.524	111.473	229.05		100	253.713	102.243	355.956	8.04693	27.1702	391.174	136.798	254.375		250	253.713	254.193	507.906	8.04693	27.1702	543.124	212.773	330.35		500	253.713	507.443	761.156	8.04693	27.1702	796.374	339.398	456.975		750	253.713	760.693	1014.41	8.04693	27.1702	1049.62	466.023	583.6
28	50	253.713	51.593	305.306	8.04693	27.1702	340.524	111.473	229.05		100	253.713	102.243	355.956	8.04693	27.1702	391.174	136.798	254.375		250	253.713	254.193	507.906	8.04693	27.1702	543.124	212.773	330.35		500	253.713	507.443	761.156	8.04693	27.1702	796.374	339.398	456.975		750	253.713	760.693	1014.41	8.04693	27.1702	1049.62	466.023	583.6
29	50	253.713	51.593	305.306	8.04693	27.1702	340.524	111.473	229.05		100	253.713	102.243	355.956	8.04693	27.1702	391.174	136.798	254.375		250	253.713	254.193	507.906	8.04693	27.1702	543.124	212.773	330.35		500	253.713	507.443	761.156	8.04693	27.1702	796.374	339.398	456.975		750	253.713	760.693	1014.41	8.04693	27.1702	1049.62	466.023	583.6
30	50	253.713	51.593	305.306	8.04693	27.1702	340.524	111.473	229.05		100	253.713	102.243	355.956	8.04693	27.1702	391.174	136.798	254.375		250	253.713	254.193	507.906	8.04693	27.1702	543.124	212.773	330.35		500	253.713	507.443	761.156	8.04693	27.1702	796.374	339.398	456.975		750	253.713	760.693	1014.41	8.04693	27.1702	1049.62	466.023	583.6
31	50	253.713	51.593	305.306	8.04693	27.1702	340.524	111.473	229.05		100	253.713	102.243	355.956	8.04693	27.1702	391.174	136.798	254.375		250	253.713	254.193	507.906	8.04693	27.1702	543.124	212.773	330.35		500	253.713	507.443	761.156	8.04693	27.1702	796.374	339.398	456.975		750	253.713	760.693	1014.41	8.04693	27.1702	1049.62	466.023	583.6
32	50	253.713	51.593	305.306	8.04693	27.1702	340.524	111.473	229.05		100	253.713	102.243	355.956	8.04693	27.1702	391.174	136.798	254.375		250	253.713	254.193	507.906	8.04693	27.1702	543.124	212.773	330.35		500	253.713	507.443	761.156	8.04693	27.1702	796.374	339.398	456.975		750	253.713	760.693	1014.41	8.04693	27.1702	1049.62	466.023	583.6
33	50	253.713	51.593	305.306	8.04693	27.1702	340.524	111.473	229.05		100	253.713	102.243	355.956	8.04693	27.1702	391.174	136.798	254.375		250	253.713	254.193	507.906	8.04693	27.1702	543.124	212.773	330.35		500	253.713	507.443	761.156	8.04693	27.1702	796.374	339.398	456.975		750	253.713	760.693	1014.41	8.04693	27.1702	1049.62	466.023	583.6
34	50	253.713	51.593	305.306	8.04693	27.1702	340.524	111.473	229.05		100	253.713	102.243	355.956	8.04693	27.1702	391.174	136.798	254.375		250	253.713	254.193	507.906	8.04693	27.1702	543.124	212.773	330.35		500	253.713	507.443	761.156	8.04693	27.1702	796.374	339.398	456.975		750	253.713	760.693	1014.41	8.04693	27.1702	1049.62	466.023	583.6
35	50	253.713	51.593	305.306	8.04693	27.1702	340.524	111.473	229.05		100	253.713	102.243	355.956	8.04693	27.1702	391.174	136.798	254.375		250	253.713	254.193	507.906	8.04693	27.1702	543.124	212.773	330.35		500	253.713	507.443	761.156	8.04693	27.1702	796.374	339.398	456.975		750	253.713	760.693	1014.41	8.04693	27.1702	1049.62	466.023	583.6
36	50	253.713	51.593	305.306	8.04693	27.1702	340.524	111.473	229.05		100	253.713	102.243	355.956	8.04693	27.1702	391.174	136.798	254.375		250	253.713	254.193	507.906	8.04693	27.1702	543.124	212.773	330.35		500	253.713	507.443	761.156	8.04693	27.1702	796.374	339.398	456.975		750	253.713	760.693	1014.41	8.04693	27.1702	1049.62	466.023	583.6
37	50	253.713	51.593	305.306	8.04693	27.1702	340.524	111.473	229.05		100	253.713	102.243	355.956	8.04693	27.1702	391.174	136.798	254.375		250	253.713	254.193	507.906	8.04693	27.1702	543.124	212.773	330.35		500	253.713	507.443	761.156	8.04693	27.1702	796.374	339.398	456.975		750	253.713	760.693	1014.41	8.04693	27.1702	1049.62	466.023	583.6
38	50	253.713	51.593	305.306	8.04693	27.1702	340.524	111.473	229.05		100	253.713	102.243	355.956	8.04693	27.1702	391.174	136.798	254.375		250	253.713	254.193	507.906	8.04693	27.1702	543.124	212.773	330.35		500	253.713	507.443	761.156	8.04693	27.1702	796.374	339.398	456.975		750	253.713	760.693	1014.41	8.04693	27.1702	1049.62	466.023	583.6
39	50	253.713	51.593	305.306	8.04693	27.1702	340.524	111.473	229.05		100	253.713	102.243	355.956	8.04693	27.1702	391.174	136.798	254.375		250	253.713	254.193	507.906	8.04693	27.1702	543.124	212.773	330.35		500	253.713	507.443	761.156	8.04693	27.1702	796.374	339.398	456.975		750	253.713	760.693	1014.41	8.04693	27.1702	1049.62	466.023	583.6
40	50	253.713	51.593	305.306	8.04693	27.1702	340.524	111.473	229.05		100	253.713	102.243	355.956	8.04693	27.1702	391.174	136.798	254.375		250	253.713	254.193	507.906	8.04693	27.1702	543.124	212.773	330.35		500	253.713	507.443	761.156	8.04693	27.1702	796.374	339.398	456.975		750	253.713	760.693	1014.41	8.04693	27.1702	1049.62	466.023	583.6
41	50	253.713	51.593	305.306	8.04693	27.1702	340.524	111.473	229.05		100	253.713	102.243	355.956	8.04693	27.1702	391.174	136.798	254.375		250	253.713	254.193	507.906	8.04693	27.1702	543.124	212.773	330.35		500	253.713	507.443	761.156	8.04693	27.1702	796.374	339.398	456.975		750	253.713	760.693	1014.41	8.04693	27.1702	1049.62	466.023	583.6
42	50	253.713	51.593	305.306	8.04693	27.1702	340.524	111.473	229.05		100	253.713	102.243	355.956	8.04693	27.1702	391.174	136.798	254.375		250	253.713	254.193	507.906	8.04693	27.1702	543.124	212.773	330.35		500	253.713	507.443	761.156	8.04693	27.1702	796.374	339.398	456.975		750	253.713	760.693	1014.41	8.04693	27.1702	1049.62	466.023	583.6
43	50	253.713	51.593	305.306	8.04693	27.1702	340.524	111.473	229.05		100	253.713	102.243	355.956	8.04693	27.1702	391.174	136.798	254.375		250	253.713	254.193	507.906	8.04693	27.1702	543.124	212.773	330.35		500	253.713	507.443	761.156	8.04693	27.1702	796.374	339.398	456.975		750	253.713	760.693	1014.41	8.04693	27.1702	1049.62	466.023	583.6
44	50	253.713	51.593	305.306	8.04693	27.1702	340.524	111.473	229.05		100	253.713	102.243	355.956	8.04693	27.1702	391.174	136.798	254.375		250	253.713	254.193	507.906	8.04693	27.1702	543.124	212.773	330.35		500	253.713	507.443	761.156	8.04693	27.1702	796.374	339.398	456.975		750	253.713	760.693	1014.41	8.04693	27.1702	1049.62	466.023	583.6
45	50	253.713	51.593	305.306	8.04693	27.1702	340.524	111.473	229.05		100	253.713	102.243	355.956	8.04693	27.1702	391.174	136.798	254.375		250	253.713	254.193	507.906	8.04693	27.1702	543.124	212.773	330.35		500	253.713	507.443	761.156	8.04693	27.1702	796.374	339.398	456.975		750	253.713	760.693	1014.41	8.04693	27.1702	1049.62	466.023	583.6
46	50	253.713	51.593	305.306	8.04693	27.1702	340.524	111.473	229.05		100	253.713	102.243	355.956	8.04693	27.1702	391.174	136.798	254.375		250	253.713	254.193	507.906	8.04693	27.1702	543.124	212.773	330.35		500	253.713	507.443	761.156	8.04693	27.1702	796.374	339.398	456.975		750	253.713	760.693	1014.41	8.04693	27.1702	1049.62	466.023	583.6
47	50	253.713	51.593	305.306	8.04693	27.1702	340.524	111.473	229.05		100	253.713	102.243	355.956	8.04693	27.1702	391.174	136.798	254.375		250	253.713	254.193	507.906	8.04693	27.1702	543.124	212.773	330.35		500	253.713	507.443	761.156	8.04693	27.1702	796.374	339.398	456.975		750	253.713	760.693	1014.41	8.04693	27.1702	1049.62	466.023	583.6
48	50	253.713	51.593	305.306	8.04693	27.1702	340.524	111.473	229.05		100	253.713	102.243	355.956	8.04693	27.1702	391.174	136.798	254.375		250	253.713	254.193	507.906	8.04693	27.1702	543.124	212.773	330.35		500	253.713	507.443	761.156	8.04693	27.1702	796.374	339.398	456.975		750	253.713	760.693	1014.41	8.04693	27.1702	1049.62	466.023	583.6
49	50	253.713	51.593	305.306	8.04693	27.1702	340.524	111.473	229.05		100	253.713	102.243	355.956	8.04693	27.1702	391.174	136.798	254.375		250	253.713	254.193	507.906	8.04693	27.1702	543.124	212.773	330.35		500	253.713	507.443	761.156	8.04693	27.1702	796.374	339.398	456.975		750	253.713	760.693	1014.41	8.04693	27.1702	1049.62	466.023	583.6
50	50	253.713	51.593	305.306	8.04693	27.1702	340.524	111.473	229.05		100	253.713	102.243	355.956	8.04693	27.1702	391.174	136.798	254.375		250	253.713	254.193	507.906	8.04693	27.1702	543.124	212.773	330.35		500	253.713	507.443	761.156	8.04693	27.1702	796.374	339.398	456.975		750	253.713	760.693	1014.41	8.04693	27.1702	1049.62	466.023	583.6
51	50	253.713	51.593	305.306	8.04693	27.1702	340.524	111.473	229.05		100	253.713	102.243	355.956	8.04693	27.1702	391.174	136.798	254.375		250	253.713	254.193	507.906	8.04693	27.1702	543.124	212.773	330.35		500	253.713	507.443	761.156	8.04693	27.1702	796.374	339.398	456.975		750	253.713	760.693	1014.41	8.04693	27.1702	1049.62	466.023	583.6
52	50	253.713	51.593	305.306	8.04693	27.1702	340.524	111.473	229.05		100	253.713	102.243	355.956	8.04693	27.1702	391.174	136.798	254.375		250	253.713	254.193	507.906	8.04693	27.1702	543.124	212.773	330.35		500	253.713	507.443	761.156	8.04693	27.1702	796.374	339.398	456.975		750	253.713	760.693	1014.41	8.04693	27.1702	1049.62	466.023	583.6
53	50	253.713	51.593	305.306	8.04693	27.1702	340.524	111.473	229.05		100	253.713	102.243	355.956	8.04693	27.1702	391.174	136.798	254.375		250	253.713	254.193	507.906	8.04693	27.1702	543.124	212.773	330.35		500	253.713	507.443	761.156	8.04693	27.1702	796.374	339.398	456.975		750	253.713	760.693	1014.41	8.04693	27.1702	1049.62	466.023	583.6
54	50	253.713	51.593	305.306	8.04693	27.1702	340.524	111.473	229.05		100	253.713	102.243	355.956	8.04693	27.1702	391.174	136.798	254.375		250	253.713	254.193	507.906	8.04693	27.1702	543.124	212.773	330.35		500	253.713	507.443	761.156	8.04693	27.1702	796.374	339.398	456.975		750	253.713	760.693	1014.41	8.04693	27.1702	1049.62	466.023	583.6
55	50	253.713	51.593	305.306	8.04693	27.1702	340.524	111.473	229.05		100	253.713	102.243	355.956	8.04693	27.1702	391.174	136.798	254.375		250	253.713	254.193	507.906	8.04693	27.1702	543.124	212.773	330.35		500	253.713	507.443	761.156	8.04693	27.1702	796.374	339.398	456.975		750	253.713	760.693	1014.41	8.04693	27.1702	1049.62	466.023	583.6
56	50	253.713	51.593	305.306	8.04693	27.1702	340.524	111.473	229.05		100	253.713	102.243	355.956	8.04693	27.1702	391.174	136.798	254.375		250	253.713	254.193	507.906	8.04693	27.1702	543.124	212.773	330.35		500	253.713	507.443	761.156	8.04693	27.1702	796.374	339.398	456.975		750	253.713	760.693	1014.41	8.04693	27.1702	1049.62	466.023	583.6
57	50	253.713	51.593	305.306	8.04693	27.1702	340.524	111.473	229.05		100	253.713	102.243	355.956	8.04693	27.1702	391.174	136.798	254.375		250	253.713	254.193	507.906	8.04693	27.1702	543.124	212.773	330.35		500	253.713	507.443	761.156	8.04693	27.1702	796.374	339.398	456.975		750	253.713	760.693	1014.41	8.04693	27.1702	1049.62	466.023	583.6
58	50	253.713	51.593	305.306	8.04693	27.1702	340.524	111.473	229.05		100	253.713	102.243	355.956	8.04693	27.1702	391.174	136.798	254.375		250	253.713	254.193	507.906	8.04693	27.1702	543.124	212.773	330.35		500	253.713	507.443	761.156	8.04693	27.1702	796.374	339.398	456.975		750	253.713	760.693	1014.41	8.04693	27.1702	1049.62	466.023	583.6
59	50	253.713	51.593	305.306	8.04693	27.1702	340.524	111.473	229.05		100	253.713	102.243	355.956	8.04693	27.1702	391.174	136.798	254.375		250	253.713	254.193	507.906	8.04693	27.1702	543.124	212.773	330.35		500	253.713	507.443	761.156	8.04693	27.1702	796.374	339.398	456.975		750	253.713	760.693	1014.41	8.04693	27.1702	1049.62	466.023	583.6
60	50	253.713	51.593	305.306	8.04693	27.1702	340.524	111.473	229.05		100	253.713	102.243	355.956	8.04693	27.1702	391.174	136.798	254.375		250	253.713	254.193	507.906	8.04693	27.1702	543.124	212.773	330.35		500	253.713	507.443	761.156	8.04693	27.1702	796.374	339.398	456.975		750	253.713	760.693	1014.41	8.04693	27.1702	1049.62	466.023	583.6
61	50	253.713	51.593	305.306	8.04693	27.1702	340.524	111.473	229.05		100	253.713	102.243	355.956	8.04693	27.1702	391.174	136.798	254.375		250	253.713	254.193	507.906	8.04693	27.1702	543.124	212.773	330.35		500	253.713	507.443	761.156	8.04693	27.1702	796.374	339.398	456.975		750	253.713	760.693	1014.41	8.04693	27.1702	1049.62	466.023	583.6
62	50	253.713	51.593	305.306	8.04693	27.1702	340.524	111.473	229.05		100	253.713	102.243	355.956	8.04693	27.1702	391.174	136.798	254.375		250	253.713	254.193	507.906	8.04693	27.1702	543.124	212.773	330.35		500	253.713	507.443	761.156	8.04693	27.1702	796.374	339.398	456.975		750	253.713	760.693	1014.41	8.04693	27.1702	1049.62	466.023	583.6
63	50	253.713	51.593	305.306	8.04693	27.1702	340.524	111.473	229.05		100	253.713	102.243	355.956	8.04693	27.1702	391.174	136.798	254.375		250	253.713	254.193	507.906	8.04693	27.1702	543.124	212.773	330.35		500	253.713	507.443	761.156	8.04693	27.1702	796.374	339.398	456.975		750	253.713	760.693	1014.41	8.04693	27.1702	1049.62	466.023	583.6
64	50	253.713	51.593	305.306	8.04693	27.1702	340.524	111.473	229.05		100	253.713	102.243	355.956	8.04693	27.1702	391.174	136.798	254.375		250	253.713	254.193	507.906	8.04693	27.1702	543.124	212.773	330.35		500	253.713	507.443	761.156	8.04693	27.1702	796.374	339.398	456.975		750	253.713	760.693	1014.41	8.04693	27.1702	1049.62	466.023	583.6
65	50	253.713	51.593	305.306	8.04693	27.1702	340.524	111.473	229.05		100	253.713	102.243	355.956	8.04693	27.1702	391.174	136.798	254.375		250	253.713	254.193	507.906	8.04693	27.1702	543.124	212.773	330.35		500	253.713	507.443	761.156	8.04693	27.1702	796.374	339.398	456.975		750	253.713	760.693	1014.41	8.04693	27.1702	1049.62	466.023	583.6
66	50	253.713	51.593	305.306	8.04693	27.1702	340.524	111.473	229.05		100	253.713	102.243	355.956	8.04693	27.1702	391.174	136.798	254.375		250	253.713	254.193	507.906	8.04693	27.1702	543.124	212.773	330.35		500	253.713	507.443	761.156	8.04693	27.1702	796.374	339.398	456.975		750	253.713	760.693	1014.41	8.04693	27.1702	1049.62	466.023	583.6
67	50	253.713	51.593	305.306	8.04693	27.1702	340.524	111.473	229.05		100	253.713	102.243	355.956	8.04693	27.1702	391.174	136.798	254.375		250	253.713	254.193	507.906	8.04693	27.1702	543.124	212.773	330.35		500	253.713	507.443	761.156	8.04693	27.1702	796.374	339.398	456.975		750	253.713	760.693	1014.41	8.04693	27.1702	1049.62	466.023	583.6
68	50	253.713	51.593	305.306	8.04693	27.1702	340.524	111.473	229.05		100	253.713	102.243	355.956	8.04693	27.1702	391.174	136.798	254.375		250	253.713	254.193	507.906	8.04693	27.1702	543.124	212.773	330.35		500	253.713	507.443	761.156	8.04693	27.1702	796.374	339.398	456.975		750	253.713	760.693	1014.41	8.04693	27.1702	1049.62	466.023	583.6
69	50	253.713	51.593	305.306	8.04693	27.1702	340.524	111.473	229.05		100	253.713	102.243	355.956	8.04693	27.1702	391.174	136.798	254.375		250	253.713	254.193	507.906	8.04693	27.1702	543.124	212.773	330.35		500	253.713	507.443	761.156	8.04693	27.1702	796.374	339.398	456.975		750	253.713	760.693	1014.41	8.04693	27.1702	1049.62	466.023	583.6
70	50	253.713	51.593	305.306	8.04693	27.1702	340.524	111.473	229.05		100	253.713	102.243	355.956	8.04693	27.1702	391.174	136.798	254.375		250	253.713	254.193	507.906	8.04693	27.1702	543.124	212.773	330.35		500	253.713	507.443	761.156	8.04693	27.1702	796.374	339.398	456.975		750	253.713	760.693	1014.41	8.04693	27.1702	1049.62	466.023	583.6
71	50	253.713	51.593	305.306	8.04693	27.1702	340.524	111.473	229.05		100	253.713	102.243	355.956	8.04693	27.1702	391.174	136.798	254.375		250	253.713	254.193	507.906	8.04693	27.1702	543.124	212.773	330.35		500	253.713	507.443	761.156	8.04693	27.1702	796.374	339.398	456.975		750	253.713	760.693	1014.41	8.04693	27.1702	1049.62	466.023	583.6
72	50	253.713	51.593	305.306	8.04693	27.1702	340.524	111.473	229.05		100	253.713	102.243	355.956	8.04693	27.1702	391.174	136.798	254.375		250	253.713	254.193	507.906	8.04693	27.1702	543.124	212.773	330.35		500	253.713	507.443	761.156	8.04693	27.1702	796.374	339.398	456.975		750	253.713	760.693	1014.41	8.04693	27.1702	1049.62	466.023	583.6
73	50	253.713	51.593	305.306	8.04693	27.1702	340.524	111.473	229.05		100	253.713	102.243	355.956	8.04693	27.1702	391.174	136.798	254.375		250	253.713	254.193	507.906	8.04693	27.1702	543.124	212.773	330.35		500	253.713	507.443	761.156	8.04693	27.1702	796.374	339.398	456.975		750	253.713	760.693	1014.41	8.04693	27.1702	1049.62	466.023	583.6
74	50	253.713	51.593	305.306	8.04693	27.1702	340.524	111.473	229.05		100	253.713	102.243	355.956	8.04693	27.1702	391.174	136.798	254.375		250	253.713	254.193	507.906	8.04693	27.1702	543.124	212.773	330.35		500	253.713	507.443	761.156	8.04693	27.1702	796.374	339.398	456.975		750	253.713	760.693	1014.41	8.04693	27.1702	1049.62	466.023	583.6
75	50	253.713	51.593	305.306	8.04693	27.1702	340.524	111.473	229.05		100	253.713	102.243	355.956	8.04693	27.1702	391.174	136.798	254.375		250	253.713	254.193	507.906	8.04693	27.1702	543.124	212.773	330.35		500	253.713	507.443	761.156	8.04693	27.1702	796.374	339.398	456.975		750	253.713	760.693	1014.41	8.04693	27.1702	1049.62	466.023	583.6
76	50	253.713	51.593	305.306	8.04693	27.1702	340.524	111.473	229.05		100	253.713	102.243	355.956	8.04693	27.1702	391.174	136.798	254.375		250	253.713	254.193	507.906	8.04693	27.1702	543.124	212.773	330.35		500	253.713	507.443	761.156	8.04693	27.1702	796.374	339.398	456.975		750	253.713	760.693	1014.41	8.04693	27.1702	1049.62	466.023	583.6
77	50	253.713	51.593	305.306	8.04693	27.1702	340.524	111.473	229.05		100	253.713	102.243	355.956	8.04693	27.1702	391.174	136.798	254.375		250	253.713	254.193	507.906	8.04693	27.1702	543.124	212.773	330.35		500	253.713	507.443	761.156	8.04693	27.1702	796.374	339.398	456.975		750	253.713	760.693	1014.41	8.04693	27.1702	1049.62	466.023	583.6
78	50	253.713	51.593	305.306	8.04693	27.1702	340.524	111.473	229.05		100	253.713	102.243	355.956	8.04693	27.1702	391.174	136.798	254.375		250	253.713	254.193	507.906	8.04693	27.1702	543.124	212.773	330.35		500	253.713	507.443	761.156	8.04693	27.1702	796.374	339.398	456.975		750	253.713	760.693	1014.41	8.04693	27.1702	1049.62	466.023	583.6
79	50	253.713	51.593	305.306	8.04693	27.1702	340.524	111.473	229.05		100	253.713	102.243	355.956	8.04693	27.1702	391.174	136.798	254.375		250	253.713	254.193	507.906	8.04693	27.1702	543.124	212.773	330.35		500	253.713	507.443	761.156	8.04693	27.1702	796.374	339.398	456.975		750	253.713	760.693	1014.41	8.04693	27.1702	1049.62	466.023	583.6
80	50	253.713	51.593	305.306	8.04693	27.1702	340.524	111.473	229.05		100	253.713	102.243	355.956	8.04693	27.1702	391.174	136.798	254.375		250	253.713	254.193	507.906	8.04693	27.1702	543.124	212.773	330.35		500	253.713	507.443	761.156	8.04693	27.1702	796.374	339.398	456.975		750	253.713	760.693	1014.41	8.04693	27.1702	1049.62	466.023	583.6
81	50	253.713	51.593	305.306	8.04693	27.1702	340.524	111.473	229.05		100	253.713	102.243	355.956	8.04693	27.1702	391.174	136.798	254.375		250	253.713	254.193	507.906	8.04693	27.1702	543.124	212.773	330.35		500	253.713	507.443	761.156	8.04693	27.1702	796.374	339.398	456.975		750	253.713	760.693	1014.41	8.04693	27.1702	1049.62	466.023	583.6
82	50	253.713	51.593	305.306	8.04693	27.1702	340.524	111.473	229.05		100	253.713	102.243	355.956	8.04693	27.1702	391.174	136.798	254.375		250	253.713	254.193	507.906	8.04693	27.1702	543.124	212.773	330.35		500	253.713	507.443	761.156	8.04693	27.1702	796.374	339.398	456.975		750	253.713	760.693	1014.41	8.04693	27.1702	1049.62	466.023	583.6
83	50	253.713	51.593	305.306	8.04693	27.1702	340.524	111.473	229.05		100	253.713	102.243	355.956	8.04693	27.1702	391.174	136.798	254.375		250	253.713	254.193	507.906	8.04693	27.1702	543.124	212.773	330.35		500	253.713	507.443	761.156	8.04693	27.1702	796.374	339.398	456.975		750	253.713	760.693	1014.41	8.04693	27.1702	1049.62	466.023	583.6
84	50	253.713	51.593	305.306	8.04693	27.1702	340.524	111.473	229.05		100	253.713	102.243	355.956	8.04693	27.1702	391.174	136.798	254.375		250	253.713	254.193	507.906	8.04693	27.1702	543.124	212.773	330.35		500	253.713	507.443	761.156	8.04693	27.1702	796.374	339.398	456.975		750	253.713	760.693	1014.41	8.04693	27.1702	1049.62	466.023	583.6
85	50	253.713	51.593	305.306	8.04693	27.1702	340.524	111.473	229.05		100	253.713	102.243	355.956	8.04693	27.1702	391.174	136.798	254.375		250	253.713	254.193	507.906	8.04693	27.1702	543.124	212.773	330.35		500	253.713	507.443	761.156	8.04693	27.1702	796.374	339.398	456.975		750	253.713	760.693	1014.41	8.04693	27.1702	1049.62	466.023	583.6
86	50	253.713	51.593	305.306	8.04693	27.1702	340.524	111.473	229.05		100	253.713	102.243	355.956	8.04693	27.1702	391.174	136.798	254.375		250	253.713	254.193	507.906	8.04693	27.1702	543.124	212.773	330.35		500	253.713	507.443	761.156	8.04693	27.1702	796.374	339.398	456.975		750	253.713	760.693	1014.41	8.04693	27.1702	1049.62	466.023	583.6
87	50	253.713	51.593	305.306	8.04693	27.1702	340.524	111.473	229.05		100	253.713	102.243	355.956	8.04693	27.1702	391.174	136.798	254.375		250	253.713	254.193	507.906	8.04693	27.1702	543.124	212.773	330.35		500	253.713	507.443	761.156	8.04693	27.1702	796.374	339.398	456.975		750	253.713	760.693	1014.41	8.04693	27.1702	1049.62	466.023	583.6
88	50	253.713	51.593	305.306	8.04693	27.1702	340.524	111.473	229.05		100	253.713	102.243	355.956	8.04693	27.1702	391.174	136.798	254.375		250	253.713	254.193	507.906	8.04693	27.1702	543.124	212.773	330.35		500	253.713	507.443	761.156	8.04693	27.1702	796.374	339.398	456.975		750	253.713	760.693	1014.41	8.04693	27.1702	1049.62	466.023	583.6
89	50	253.713	51.593	305.306	8.04693	27.1702	340.524	111.473	229.05		100	253.713	102.243	355.956	8.04693	27.1702	391.174	136.798	254.375		250	253.713	254.193	507.906	8.04693	27.1702	543.124	212.773	330.35		500	253.713	507.443	761.156	8.04693	27.1702	796.374	339.398	456.975		750	253.713	760.693	1014.41	8.04693	27.1702	1049.62	466.023	583.6
90	50	253.713	51.593	305.306	8.04693	27.1702	340.524	111.473	229.05		100	253.713	102.243	355.956	8.04693	27.1702	391.174	136.798	254.375		250	253.713	254.193	507.906	8.04693	27.1702	543.124	212.773	330.35		500	253.713	507.443	761.156	8.04693	27.1702	796.374	339.398	456.975		750	253.713	760.693	1014.41	8.04693	27.1702	1049.62	466.023	583.6
91	50	253.713	51.593	305.306	8.04693	27.1702	340.524	111.473	229.05		100	253.713	102.243	355.956	8.04693	27.1702	391.174	136.798	254.375		250	253.713	254.193	507.906	8.04693	27.1702	543.124	212.773	330.35		500	253.713	507.443	761.156	8.04693	27.1702	796.374	339.398	456.975		750	253.713	760.693	1014.41	8.04693	27.1702	1049.62	466.023	583.6
92	50	253.713	51.593	305.306	8.04693	27.1702	340.524	111.473	229.05		100	253.713	102.243	355.956	8.04693	27.1702	391.174	136.798	254.375		250	253.713	254.193	507.906	8.04693	27.1702	543.124	212.773	330.35		500	253.713	507.443	761.156	8.04693	27.1702	796.374	339.398	456.975		750	253.713	760.693	1014.41	8.04693	27.1702	1049.62	466.023	583.6
93	50	253.713	51.593	305.306	8.04693	27.1702	340.524	111.473	229.05		100	253.713	102.243	355.956	8.04693	27.1702	391.174	136.798	254.375		250	253.713	254.193	507.906	8.04693	27.1702	543.124	212.773	330.35		500	253.713	507.443	761.156	8.04693	27.1702	796.374	339.398	456.975		750	253.713	760.693	1014.41	8.04693	27.1702	1049.62	466.023	583.6
94	50	253.713	51.593	305.306	8.04693	27.1702	340.524	111.473	229.05		100	253.713	102.243	355.956	8.04693	27.1702	391.174	136.798	254.375		250	253.713	254.193	507.906	8.04693	27.1702	543.124	212.773	330.35		500	253.713	507.443	761.156	8.04693	27.1702	796.374	339.398	456.975		750	253.713	760.693	1014.41	8.04693	27.1702	1049.62	466.023	583.6
95	50	253.713	51.593	305.306	8.04693	27.1702	340.524	111.473	229.05		100	253.713	102.243	355.956	8.04693	27.1702	391.174	136.798	254.375		250	253.713	254.193	507.906	8.04693	27.1702	543.124	212.773	330.35		500	253.713	507.443	761.156	8.04693	27.1702	796.374	339.398	456.975		750	253.713	760.693	1014.41	8.04693	27.1702	1049.62	466.023	583.6
96	50	253.713	51.593	305.306	8.04693	27.1702	340.524	111.473	229.05		100	253.713	102.243	355.956	8.04693	27.1702	391.174	136.798	254.375		250	253.713	254.193	507.906	8.04693	27.1702	543.124	212.773	330.35		500	253.713	507.443	761.156	8.04693	27.1702	796.374	339.398	456.975		750	253.713	760.693	1014.41	8.04693	27.1702	1049.62	466.023	583.6
97	50	253.713	51.593	305.306	8.04693	27.1702	340.524	111.473	229.05		100	253.713	102.243	355.956	8.04693	27.1702	391.174	136.798	254.375		250	253.713	254.193	507.906	8.04693	27.1702	543.124	212.773	330.35		500	253.713	507.443	761.156	8.04693	27.1702	796.374	339.398	456.975		750	253.713	760.693	1014.41	8.04693	27.1702	1049.62	466.023	583.6
98	50	253.713	51.593	305.306	8.04693	27.1702	340.524	111.473	229.05		100	253.713	102.243	355.956	8.04693	27.1702	391.174	136.798	254.375		250	253.713	254.193	507.906	8.04693	27.1702	543.124	212.773	330.35		500	253.713	507.443	761.156	8.04693	27.1702	796.374	339.398	456.975		750	253.713	760.693	1014.41	8.04693	27.1702	1049.62	466.023	583.6
99	50	253.713	51.593	305.306	8.04693	27.1702	340.524	111.473	229.05		100	253.713	102.243	355.956	8.04693	27.1702	391.174	136.798	254.375		250	253.713	254.193	507.906	8.04693	27.1702	543.124	212.773	330.35		500	253.713	507.443	761.156	8.04693	27.1702	796.374	339.398	456.975		750	253.713	760.693	1014.41	8.04693	27.1702	1049.62	466.023	583.6
100	50	253.713	51.593	305.306	8.04693	27.1702	340.524	111.473	229.05		100	253.713	102.243	355.956	8.04693	27.1702	391.174	136.798	254.375		250	253.713	254.193	507.906	8.04693	27.1702	543.124	212.773	330.35		500	253.713	507.443	761.156	8.04693	27.1702	796.374	339.398	456.975		750	253.713	760.693	1014.41	8.04693	27.1702	1049.62	466.023	583.6
101	50	253.713	51.593	305.306	8.04693	27.1702	340.524	111.473	229.05		100	253.713	102.243	355.956	8.04693	27.1702	391.174	136.798	254.375		250	253.713	254.193	507.906	8.04693	27.1702	543.124	212.773	330.35		500	253.713	507.443	761.156	8.04693	27.1702	796.374	339.398	456.975		750	253.713	760.693	1014.41	8.04693	27.1702	1049.62	466.023	583.6
102	50	253.713	51.593	305.306	8.04693	27.1702	340.524	111.473	229.05		100	253.713	102.243	355.956	8.04693	27.1702	391.174	136.798	254.375		250	253.713	254.193	507.906	8.04693	27.1702	543.124	212.773	330.35		500	253.713	507.443	761.156	8.04693	27.1702	796.374	339.398	456.975		750	253.713	760.693	1014.41	8.04693	27.1702	1049.62	466.023	583.6
103	50	253.713	51.593	305.306	8.04693	27.1702	340.524	111.473	229.05		100	253.713	102.243	355.956	8.04693	27.1702	391.174	136.798	254.375		250	253.713	254.193	507.906	8.04693	27.1702	543.124	212.773	330.35		500	253.713	507.443	761.156	8.04693	27.1702	796.374	339.398	456.975		750	253.713	760.693	1014.41	8.04693	27.1702	1049.62	466.023	583.6
104	50	253.713	51.593	305.306	8.04693	27.1702	340.524	111.473	229.05		100	253.713	102.243	355.956	8.04693	27.1702	391.174	136.798	254.375		250	253.713	254.193	507.906	8.04693	27.1702	543.124	212.773	330.35		500	253.713	507.443	761.156	8.04693	27.1702	796.374	339.398	456.975		750	253.713	760.693	1014.41	8.04693	27.1702	1049.62	466.023	583.6
105	50	253.713	51.593	305.306	8.04693	27.1702	340.524	111.473	229.05		100	253.713	102.243	355.956	8.04693	27.1702	391.174	136.798	254.375		250	253.713	254.193	507.906	8.04693	27.1702	543.124	212.773	330.35		500	253.713	507.443	761.156	8.04693	27.1702	796.374	339.398	456.975		750	253.713	760.693	1014.41	8.04693	27.1702	1049.62	466.023	583.6
106	50	253.713	51.593	305.306	8.04693	27.1702	340.524	111.473	229.05		100	253.713	102.243	355.956	8.04693	27.1702	391.174	136.798	254.375		250	253.713	254.193	507.906	8.04693	27.1702	543.124	212.773	330.35		500	253.713	507.443	761.156	8.04693	27.1702	796.374	339.398	456.975		750	253.713	760.693	1014.41	8.04693	27.1702	1049.62	466.023	583.6
107	50	253.713	51.593	305.306	8.04693	27.1702	340.524	111.473	229.05		100	253.713	102.243	355.956	8.04693	27.1702	391.174	136.798	254.375		250	253.713	254.193	507.906	8.04693	27.1702	543.124	212.773	330.35		500	253.713	507.443	761.156	8.04693	27.1702	796.374	339.398	456.975		750	253.713	760.693	1014.41	8.04693	27.1702	1049.62	466.023	583.6
108	50	253.713	51.593	305.306	8.04693	27.1702	340.524	111.473	229.05		100	253.713	102.243	355.956	8.04693	27.1702	391.174	136.798	254.375		250	253.713	254.193	507.906	8.04693	27.1702	543.124	212.773	330.35		500	253.713	507.443	761.156	8.04693	27.1702	796.374	339.398	456.975		750	253.713	760.693	1014.41	8.04693	27.1702	1049.62	466.023	583.6
109	50	253.713	51.593	305.306	8.04693	27.1702	340.524	111.473	229.05		100	253.713	102.243	355.956	8.04693	27.1702	391.174	136.798	254.375		250	253.713	254.193	507.906	8.04693	27.1702	543.124	212.773	330.35		500	253.713	507.443	761.156	8.04693	27.1702	796.374	339.398	456.975		750	253.713	760.693	1014.41	8.04693	27.1702	1049.62	466.023	583.6
110	50	253.713	51.593	305.306	8.04693	27.1702	340.524	111.473	229.05		100	253.713	102.243	355.956	8.04693	27.1702	391.174	136.798	254.375		250	253.713	254.193	507.906	8.04693	27.1702	543.124	212.773	330.35		500	253.713	507.443	761.156	8.04693	27.1702	796.374	339.398	456.975		750	253.713	760.693	1014.41	8.04693	27.1702	1049.62	466.023	583.6
111	50	253.713	51.593	305.306	8.04693	27.1702	340.524	111.473	229.05		100	253.713	102.243	355.956	8.04693	27.1702	391.174	136.798	254.375		250	253.713	254.193	507.906	8.04693	27.1702	543.124	212.773	330.35		500	253.713	507.443	761.156	8.04693	27.1702	796.374	339.398	456.975		750	253.713	760.693	1014.41	8.04693	27.1702	1049.62	466.023	583.6
112	50	253.713	51.593	305.306	8.04693	27.1702	340.524	111.473	229.05		100	253.713	102.243	355.956	8.04693	27.1702	391.174	136.798	254.375		250	253.713	254.193	507.906	8.04693	27.1702	543.124	212.773	330.35		500	253.713	507.443	761.156	8.04693	27.1702	796.374	339.398	456.975		750	253.713	760.693	1014.41	8.04693	27.1702	1049.62	466.023	583.6
113	50	253.713	51.593	305.306	8.04693	27.1702	340.524	111.473	229.05		100	253.713	102.243	355.956	8.04693	27.1702	391.174	136.798	254.375		250	253.713	254.193	507.906	8.04693	27.1702	543.124	212.773	330.35		500	253.713	507.443	761.156	8.04693	27.1702	796.374	339.398	456.975		750	253.713	760.693	1014.41	8.04693	27.1702	1049.62	466.023	583.6
114	50	253.713	51.593	305.306	8.04693	27.1702	340.524	111.473	229.05		100	253.713	102.243	355.956	8.04693	27.1702	391.174	136.798	254.375		250	253.713	254.193	507.906	8.04693	27.1702	543.124	212.773	330.35		500	253.713	507.443	761.156	8.04693	27.1702	796.374	339.398	456.975		750	253.713	760.693	1014.41	8.04693	27.1702	1049.62	466.023	583.6
115	50	253.713	51.593	305.306	8.04693	27.1702	340.524	111.473	229.05		100	253.713	102.243	355.956	8.04693	27.1702	391.174	136.798	254.375		250	253.713	254.193	507.906	8.04693	27.1702	543.124	212.773	330.35		500	253.713	507.443	761.156	8.04693	27.1702	796.374	339.398	456.975		750	253.713	760.693	1014.41	8.04693	27.1702	1049.62	466.023	583.6
116	50	253.713	51.593	305.306	8.04693	27.1702	340.524	111.473	229.05		100	253.713	102.243	355.956	8.04693	27.1702	391.174	136.798	254.375		250	253.713	254.193	507.906	8.04693	27.1702	543.124	212.773	330.35		500	253.713	507.443	761.156	8.04693	27.1702	796.374	339.398	456.975		750	253.713	760.693	1014.41	8.04693	27.1702	1049.62	466.023	583.6
117	50	253.713	51.593	305.306	8.04693	27.1702	340.524	111.473	229.05		100	253.713	102.243	355.956	8.04693	27.1702	391.174	136.798	254.375		250	253.713	254.193	507.906	8.04693	27.1702	543.124	212.773	330.35		500	253.713	507.443	761.156	8.04693	27.1702	796.374	339.398	456.975		750	253.713	760.693	1014.41	8.04693	27.1702	1049.62	466.023	583.6
118	50	253.713	51.593	305.306	8.04693	27.1702	340.524	111.473	229.05		100	253.713	102.243	355.956	8.04693	27.1702	391.174	136.798	254.375		250	253.713	254.193	507.906	8.04693	27.1702	543.124	212.773	330.35		500	253.713	507.443	761.156	8.04693	27.1702	796.374	339.398	456.975		750	253.713	760.693	1014.41	8.04693	27.1702	1049.62	466.023	583.6
119	50	253.713	51.593	305.306	8.04693	27.1702	340.524	111.473	229.05		100	253.713	102.243	355.956	8.04693	27.1702	391.174	136.798	254.375		250	253.713	254.193	507.906	8.04693	27.1702	543.124	212.773	330.35		500	253.713	507.443	761.156	8.04693	27.1702	796.374	339.398	456.975		750	253.713	760.693	1014.41	8.04693	27.1702	1049.62	466.023	583.6
120	50	253.713	51.593	305.306	8.04693	27.1702	340.524	111.473	229.05		100	253.713	102.243	355.956	8.04693	27.1702	391.174	136.798	254.375		250	253.713	254.193	507.906	8.04693	27.1702	543.124	212.773	330.35		500	253.713	507.443	761.156	8.04693	27.1702	796.374	339.398	456.975		750	253.713	760.693	1014.41	8.04693	27.1702	1049.62	466.023	583.6
121	50	253.713	51.593	305.306	8.04693	27.1702	340.524	111.473	229.05		100	253.713	102.243	355.956	8.04693	27.1702	391.174	136.798	254.375		250	253.713	254.193	507.906	8.04693	27.1702	543.124	212.773	330.35		500	253.713	507.443	761.156	8.04693	27.1702	796.374	339.398	456.975		750	253.713	760.693	1014.41	8.04693	27.1702	1049.62	466.023	583.6
122	50	253.713	51.593	305.306	8.04693	27.1702	340.524	111.473	229.05		100	253.713	102.243	355.956	8.04693	27.1702	391.174	136.798	254.375		250	253.713	254.193	507.906	8.04693	27.1702	543.124	212.773	330.35		500	253.713	507.443	761.156	8.04693	27.1702	796.374	339.398	456.975		750	253.713	760.693	1014.41	8.04693	27.1702	1049.62	466.023	583.6
123	50	253.713	51.593	305.306	8.04693	27.1702	340.524	111.473	229.05		100	253.713	102.243	355.956	8.04693	27.1702	391.174	136.798	254.375		250	253.713	254.193	507.906	8.04693	27.1702	543.124	212.773	330.35		500	253.713	507.443	761.156	8.04693	27.1702	796.374	339.398	456.975		750	253.713	760.693	1014.41	8.04693	27.1702	1049.62	466.023	583.6
124	50	253.713	51.593	305.306	8.04693	27.1702	340.524	111.473	229.05		100	253.713	102.243	355.956	8.04693	27.1702	391.174	136.798	254.375		250	253.713	254.193	507.906	8.04693	27.1702	543.124	212.773	330.35		500	253.713	507.443	761.156	8.04693	27.1702	796.374	339.398	456.975		750	253.713	760.693	1014.41	8.04693	27.1702	1049.62	466.023	583.6
125	50	253.713	51.593	305.306	8.04693	27.1702	340.524	111.473	229.05		100	253.713	102.243	355.956	8.04693	27.1702	391.174	136.798	254.375		250	253.713	254.193	507.906	8.04693	27.1702	543.124	212.773	330.35		500	253.713	507.443	761.156	8.04693	27.1702	796.374	339.398	456.975		750	253.713	760.693	1014.41	8.04693	27.1702	1049.62	466.023	583.6
126	50	253.713	51.593	305.306	8.04693	27.1702	340.524	111.473	229.05		100	253.713	102.243	355.956	8.04693	27.1702	391.174	136.798	254.375		250	253.713	254.193	507.906	8.04693	27.1702	543.124	212.773	330.35		500	253.713	507.443	761.156	8.04693	27.1702	796.374	339.398	456.975		750	253.713	760.693	1014.41	8.04693	27.1702	1049.62	466.023	583.6
127	50	253.713	51.593	305.306	8.04693	27.1702	340.524	111.473	229.05		100	253.713	102.243	355.956	8.04693	27.1702	391.174	136.798	254.375		250	253.713	254.193	507.906	8.04693	27.1702	543.124	212.773	330.35		500	253.713	507.443	761.156	8.04693	27.1702	796.374	339.398	456.975		750	253.713	760.693	1014.41	8.04693	27.1702	1049.62	466.023	583.6
128	50	253.713	51.593	305.306	8.04693	27.1702	340.524	111.473	229.05		100	253.713	102.243	355.956	8.04693	27.1702	391.174	136.798	254.375		250	253.713	254.193	507.906	8.04693	27.1702	543.124	212.773	330.35		500	253.713	507.443	761.156	8.04693	27.1702	796.374	339.398	456.975		750	253.713	760.693	1014.41	8.04693	27.1702	1049.62	466.023	583.6
129	50	253.713	51.593	305.306	8.04693	27.1702	340.524	111.473	229.05		100	253.713	102.243	355.956	8.04693	27.1702	391.174	136.798	254.375		250	253.713	254.193	507.906	8.04693	27.1702	543.124	212.773	330.35		500	253.713	507.443	761.156	8.04693	27.1702	796.374	339.398	456.975		750	253.713	760.693	1014.41	8.04693	27.1702	1049.62	466.023	583.6
130	50	253.713	51.593	305.306	8.04693	27.1702	340.524	111.473	229.05		100	253.713	102.243	355.956	8.04693	27.1702	391.174	136.798	254.375		250	253.713	254.193	507.906	8.04693	27.1702	543.124	212.773	330.35		500	253.713	507.443	761.156	8.04693	27.1702	796.374	339.398	456.975		750	253.713	760.693	1014.41	8.04693	27.1702	1049.62	466.023	583.6
131	50	253.713	51.593	305.306	8.04693	27.1702	340.524	111.473	229.05		100	253.713	102.243	355.956	8.04693	27.1702	391.174	136.798	254.375		250	253.713	254.193	507.906	8.04693	27.1702	543.124	212.773	330.35		500	253.713	507.443	761.156	8.04693	27.1702	796.374	339.398	456.975		750	253.713	760.693	1014.41	8.04693	27.1702	1049.62	466.023	583.6
132	50	253.713	51.593	305.306	8.04693	27.1702	340.524	111.473	229.05		100	253.713	102.243	355.956	8.04693	27.1702	391.174	136.798	254.375		250	253.713	254.193	507.906	8.04693	27.1702	543.124	212.773	330.35		500	253.713	507.443	761.156	8.04693	27.1702	796.374	339.398	456.975		750	253.713	760.693	1014.41	8.04693	27.1702	1049.62	466.023	583.6
133	50	253.713	51.593	305.306	8.04693	27.1702	340.524	111.473	229.05		100	253.713	102.243	355.956	8.04693	27.1702	391.174	136.798	254.375		250	253.713	254.193	507.906	8.04693	27.1702	543.124	212.773	330.35		500	253.713	507.443	761.156	8.04693	27.1702	796.374	339.398	456.975		750	253.713	760.693	1014.41	8.04693	27.1702	1049.62	466.023	583.6
134	50	253.713	51.593	305.306	8.04693	27.1702	340.524	111.473	229.05		100	253.713	102.243	355.956	8.04693	27.1702	391.174	136.798	254.375		250	253.713	254.193	507.906	8.04693	27.1702	543.124	212.773	330.35		500	253.713	507.443	761.156	8.04693	27.1702	796.374	339.398	456.975		750	253.713	760.693	1014.41	8.04693	27.1702	1049.62	466.023	583.6
135	50	253.713	51.593	305.306	8.04693	27.1702	340.524	111.473	229.05		100	253.713	102.243	355.956	8.04693	27.1702	391.174	136.798	254.375		250	253.713	254.193	507.906	8.04693	27.1702	543.124	212.773	330.35		500	253.713	507.443	761.156	8.04693	27.1702	796.374	339.398	456.975		750	253.713	760.693	1014.41	8.04693	27.1702	1049.62	466.023	583.6
136	50	253.713	51.593	305.306	8.04693	27.1702	340.524	111.473	229.05		100	253.713	102.243	355.956	8.04693	27.1702	391.174	136.798	254.375		250	253.713	254.193	507.906	8.04693	27.1702	543.124	212.773	330.35		500	253.713	507.443	761.156	8.04693	27.1702	796.374	339.398	456.975		750	253.713	760.693	1014.41	8.04693	27.1702	1049.62	466.023	583.6
137	50	253.713	51.593	305.306	8.04693	27.1702	340.524	111.473	229.05		100	253.713	102.243	355.956	8.04693	27.1702	391.174	136.798	254.375		250	253.713	254.193	507.906	8.04693	27.1702	543.124	212.773	330.35		500	253.713	507.443	761.156	8.04693	27.1702	796.374	339.398	456.975		750	253.713	760.693	1014.41	8.04693	27.1702	1049.62	466.023	583.6
138	50	253.713	51.593	305.306	8.04693	27.1702	340.524	111.473	229.05		100	253.713	102.243	355.956	8.04693	27.1702	391.174	136.798	254.375		250	253.713	254.193	507.906	8.04693	27.1702	543.124	212.773	330.35		500	253.713	507.443	761.156	8.04693	27.1702	796.374	339.398	456.975		750	253.713	760.693	1014.41	8.04693	27.1702	1049.62	466.023	583.6
139	50	253.713	51.593	305.306	8.04693	27.1702	340.524	111.473	229.05		100	253.713	102.243	355.956	8.04693	27.1702	391.174	136.798	254.375		250	253.713	254.193	507.906	8.04693	27.1702	543.124	212.773	330.35		500	253.713	507.443	761.156	8.04693	27.1702	796.374	339.398	456.975		750	253.713	760.693	1014.41	8.04693	27.1702	1049.62	466.023	583.6
140	50	253.713	51.593	305.306	8.04693	27.1702	340.524	111.473	229.05		100	253.713	102.243	355.956	8.04693	27.1702	391.174	136.798	254.375		250	253.713	254.193	507.906	8.04693	27.1702	543.124	212.773	330.35		500	253.713	507.443	761.156	8.04693	27.1702	796.374	339.398	456.975		750	253.713	760.693	1014.41	8.04693	27.1702	1049.62	466.023	583.6
141	50	253.713	51.593	305.306	8.04693	27.1702	340.524	111.473	229.05		100	253.713	102.243	355.956	8.04693	27.1702	391.174	136.798	254.375		250	253.713	254.193	507.906	8.04693	27.1702	543.124	212.773	330.35		500	253.713	507.443	761.156	8.04693	27.1702	796.374	339.398	456.975		750	253.713	760.693	1014.41	8.04693	27.1702	1049.62	466.023	583.6
142	50	253.713	51.593	305.306	8.04693	27.1702	340.524	111.473	229.05		100	253.713	102.243	355.956	8.04693	27.1702	391.174	136.798	254.375		250	253.713	254.193	507.906	8.04693	27.1702	543.124	212.773	330.35		500	253.713	507.443	761.156	8.04693	27.1702	796.374	339.398	456.975		750	253.713	760.693	1014.41	8.04693	27.1702	1049.62	466.023	583.6
143	50	253.713	51.593	305.306	8.04693	27.1702	340.524	111.473	229.05		100	253.713	102.243	355.956	8.04693	27.1702	391.174	136.798	254.375		250	253.713	254.193	507.906	8.04693	27.1702	543.124	212.773	330.35		500	253.713	507.443	761.156	8.04693	27.1702	796.374	339.398	456.975		750	253.713	760.693	1014.41	8.04693	27.1702	1049.62	466.023	583.6
144	50	253.713	51.593	305.306	8.04693	27.1702	340.524	111.473	229.05		100	253.713	102.243	355.956	8.04693	27.1702	391.174	136.798	254.375		250	253.713	254.193	507.906	8.04693	27.1702	543.124	212.773	330.35		500	253.713	507.443	761.156	8.04693	27.1702	796.374	339.398	456.975		750	253.713	760.693	1014.41	8.04693	27.1702	1049.62	466.023	583.6
145	50	253.713	51.593	305.306	8.04693	27.1702	340.524	111.473	229.05		100	253.713	102.243	355.956	8.04693	27.1702	391.174	136.798	254.375		250	253.713	254.193	507.906	8.04693	27.1702	543.124	212.773	330.35		500	253.713	507.443	761.156	8.04693	27.1702	796.374	339.398	456.975		750	253.713	760.693	1014.41	8.04693	27.1702	1049.62	466.023	583.6
146	50	253.713	51.593	305.306	8.04693	27.1702	340.524	111.473	229.05		100	253.713	102.243	355.956	8.04693	27.1702	391.174	136.798	254.375		250	253.713	254.193	507.906	8.04693	27.1702	543.124	212.773	330.35		500	253.713	507.443	761.156	8.04693	27.1702	796.374	339.398	456.975		750	253.713	760.693	1014.41	8.04693	27.1702	1049.62	466.023	583.6
147	50	253.713	51.593	305.306	8.04693	27.1702	340.524	111.473	229.05		100	253.713	102.243	355.956	8.04693	27.1702	391.174	136.798	254.375		250	253.713	254.193	507.906	8.04693	27.1702	543.124	212.773	330.35		500	253.713	507.443	761.156	8.04693	27.1702	796.374	339.398	456.975		750	253.713	760.693	1014.41	8.04693	27.1702	1049.62	466.023	583.6
148	50	253.713	51.593	305.306	8.04693	27.1702	340.524	111.473	229.05		100	253.713	102.243	355.956	8.04693	27.1702	391.174	136.798	254.375		250	253.713	254.193	507.906	8.04693	27.1702	543.124	212.773	330.35		500	253.713	507.443	761.156	8.04693	27.1702	796.374	339.398	456.975		750	253.713	760.693	1014.41	8.04693	27.1702	1049.62	466.023	583.6
149	50	253.713	51.593	305.306	8.04693	27.1702	340.524	111.473	229.05		100	253.713	102.243	355.956	8.04693	27.1702	391.174	136.798	254.375		250	253.713	254.193	507.906	8.04693	27.1702	543.124	212.773	330.35		500	253.713	507.443	761.156	8.04693	27.1702	796.374	339.398	456.975		750	253.713	760.693	1014.41	8.04693	27.1702	1049.62	466.023	583.6
150	50	253.713	51.593	305.306	8.04693	27.1702	340.524	111.473	229.05		100	253.713	102.243	355.956	8.04693	27.1702	391.174	136.798	254.375		250	253.713	254.193	507.906	8.04693	27.1702	543.124	212.773	330.35		500	253.713	507.443	761.156	8.04693	27.1702	796.374	339.398	456.975		750	253.713	760.693	1014.41	8.04693	27.1702	1049.62	466.023	583.6
151	50	253.713	51.593	305.306	8.04693	27.1702	340.524	111.473	229.05		100	253.713	102.243	355.956	8.04693	27.1702	391.174	136.798	254.375		250	253.713	254.193	507.906	8.04693	27.1702	543.124	212.773	330.35		500	253.713	507.443	761.156	8.04693	27.1702	796.374	339.398	456.975		750	253.713	760.693	1014.41	8.04693	27.1702	1049.62	466.023	583.6
152	50	253.713	51.593	305.306	8.04693	27.1702	340.524	111.473	229.05		100	253.713	102.243	355.956	8.04693	27.1702	391.174	136.798	254.375		250	253.713	254.193	507.906	8.04693	27.1702	543.124	212.773	330.35		500	253.713	507.443	761.156	8.04693	27.1702	796.374	339.398	456.975		750	253.713	760.693	1014.41	8.04693	27.1702	1049.62	466.023	583.6
153	50	253.713	51.593	305.306	8.04693	27.1702	340.524	111.473	229.05		100	253.713	102.243	355.956	8.04693	27.1702	391.174	136.798	254.375		250	253.713	254.193	507.906	8.04693	27.1702	543.124	212.773	330.35		500	253.713	507.443	761.156	8.04693	27.1702	796.374	339.398	456.975		750	253.713	760.693	1014.41	8.04693	27.1702	1049.62	466.023	583.6
154	50	253.713	51.593	305.306	8.04693	27.1702	340.524	111.473	229.05		100	253.713	102.243	355.956	8.04693	27.1702	391.174	136.798	254.375		250	253.713	254.193	507.906	8.04693	27.1702	543.124	212.773	330.35		500	253.713	507.443	761.156	8.04693	27.1702	796.374	339.398	456.975		750	253.713	760.693	1014.41	8.04693	27.1702	1049.62	466.023	583.6
155	50	253.713	51.593	305.306	8.04693	27.1702	340.524	111.473	229.05		100	253.713	102.243	355.956	8.04693	27.1702	391.174	136.798	254.375		250	253.713	254.193	507.906	8.04693	27.1702	543.124	212.773	330.35		500	253.713	507.443	761.156	8.04693	27.1702	796.374	339.398	456.975		750	253.713	760.693	1014.41	8.04693	27.1702	1049.62	466.023	583.6
156	50	253.713	51.593	305.306	8.04693	27.1702	340.524	111.473	229.05		100	253.713	102.243	355.956	8.04693	27.1702	391.174	136.798	254.375		250	253.713	254.193	507.906	8.04693	27.1702	543.124	212.773	330.35		500	253.713	507.443	761.156	8.04693	27.1702	796.374	339.398	456.975		750	253.713	760.693	1014.41	8.04693	27.1702	1049.62	466.023	583.6
157	50	253.713	51.593	305.306	8.04693	27.1702	340.524	111.473	229.05		100	253.713	102.243	355.956	8.04693	27.1702	391.174	136.798	254.375		250	253.713	254.193	507.906	8.04693	27.1702	543.124	212.773	330.35		500	253.713	507.443	761.156	8.04693	27.1702	796.374	339.398	456.975		750	253.713	760.693	1014.41	8.04693	27.1702	1049.62	466.023	583.6
158	50	253.713	51.593	305.306	8.04693	27.1702	340.524	111.473	229.05		100	253.713	102.243	355.956	8.04693	27.1702	391.174	136.798	254.375		250	253.713	254.193	507.906	8.04693	27.1702	543.124	212.773	330.35		500	253.713	507.443	761.156	8.04693	27.1702	796.374	339.398	456.975		750	253.713	760.693	1014.41	8.04693	27.1702	1049.62	466.023	583.6
159	50	253.713	51.593	305.306	8.04693	27.1702	340.524	111.473	229.05		100	253.713	102.243	355.956	8.04693	27.1702	391.174	136.798	254.375		250	253.713	254.193	507.906	8.04693	27.1702	543.124	212.773	330.35		500	253.713	507.443	761.156	8.04693	27.1702	796.374	339.398	456.975		750	253.713	760.693	1014.41	8.04693	27.1702	1049.62	466.023	583.6
160	50	253.713	51.593	305.306	8.04693	27.1702	340.524	111.473	229.05		100	253.713	102.243	355.956	8.04693	27.1702	391.174	136.798	254.375		250	253.713	254.193	507.906	8.04693	27.1702	543.124	212.773	330.35		500	253.713	507.443	761.156	8.04693	27.1702	796.374	339.398	456.975		750	253.713	760.693	1014.41	8.04693	27.1702	1049.62	466.023	583.6
161	50	253.713	51.593	305.306	8.04693	27.1702	340.524	111.473	229.05		100	253.713	102.243	355.956	8.04693	27.1702	391.174	136.798	254.375		250	253.713	254.193	507.906	8.04693	27.1702	543.124	212.773	330.35		500	253.713	507.443	761.156	8.04693	27.1702	796.374	339.398	456.975		750	253.713	760.693	1014.41	8.04693	27.1702	1049.62	466.023	583.6
162	50	253.713	51.593	305.306	8.04693	27.1702	340.524	111.473	229.05		100	253.713	102.243	355.956	8.04693	27.1702	391.174	136.798	254.375		250	253.713	254.193	507.906	8.04693	27.1702	543.124	212.773	330.35		500	253.713	507.443	761.156	8.04693	27.1702	796.374	339.398	456.975		750	253.713	760.693	1014.41	8.04693	27.1702	1049.62	466.023	583.6
163	50	253.713	51.593	305.306	8.04693	27.1702	340.524	111.473	229.05		100	253.713	102.243	355.956	8.04693	27.1702	391.174	136.798	254.375		250	253.713	254.193	507.906	8.04693	27.1702	543.124	212.773	330.35		500	253.713	507.443	761.156	8.04693	27.1702	796.374	339.398	456.975		750	253.713	760.693	1014.41	8.04693	27.1702	1049.62	466.023	583.6
164	50	253.713	51.593	305.306	8.04693	27.1702	340.524	111.473	229.05		100	253.713	102.243	355.956	8.04693	27.1702	391.174	136.798	254.375		250	253.713	254.193	507.906	8.04693	27.1702	543.124	212.773	330.35		500	253.713	507.443	761.156	8.04693	27.1702	796.374	339.398	456.975		750	253.713	760.693	1014.41	8.04693	27.1702	1049.62	466.023	583.6
165	50	253.713	51.593	305.306	8.04693	27.1702	340.524	111.473	229.05		100	253.713	102.243	355.956	8.04693	27.1702	391.174	136.798	254.375		250	253.713	254.193	507.906	8.04693	27.1702	543.124	212.773	330.35		500	253.713	507.443	761.156	8.04693	27.1702	796.374	339.398	456.975		750	253.713	760.693	1014.41	8.04693	27.1702	1049.62	466.023	583.6
166	50	253.713	51.593	305.306	8.04693	27.1702	340.524	111.473	229.05		100	253.713	102.243	355.956	8.04693	27.1702	391.174	136.798	254.375		250	253.713	254.193	507.906	8.04693	27.1702	543.124	212.773	330.35		500	253.713	507.443	761.156	8.04693	27.1702	796.374	339.398	456.975		750	253.713	760.693	1014.41	8.04693	27.1702	1049.62	466.023	583.6
167	50	253.713	51.593	305.306	8.04693	27.1702	340.524	111.473	229.05		100	253.713	102.243	355.956	8.04693	27.1702	391.174	136.798	254.375		250	253.713	254.193	507.906	8.04693	27.1702	543.124	212.773	330.35		500	253.713	507.443	761.156	8.04693	27.1702	796.374	339.398	456.975		750	253.713	760.693	1014.41	8.04693	27.1702	1049.62	466.023	583.6
168	50	253.713	51.593	305.306	8.04693	27.1702	340.524	111.473	229.05		100	253.713	102.243	355.956	8.04693	27.1702	391.174	136.798	254.375		250	253.713	254.193	507.906	8.04693	27.1702	543.124	212.773	330.35		500	253.713	507.443	761.156	8.04693	27.1702	796.374	339.398	456.975		750	253.713	760.693	1014.41	8.04693	27.1702	1049.62	466.023	583.6
169	50	253.713	51.593	305.306	8.04693	27.1702	340.524	111.473	229.05		100	253.713	102.243	355.956	8.04693	27.1702	391.174	136.798	254.375		250	253.713	254.193	507.906	8.04693	27.1702	543.124	212.773	330.35		500	253.713	507.443	761.156	8.04693	27.1702	796.374	339.398	456.975		750	253.713	760.693	1014.41	8.04693	27.1702	1049.62	466.023	583.6
170	50	253.713	51.593	305.306	8.04693	27.1702	340.524	111.473	229.05		100	253.713	102.243	355.956	8.04693	27.1702	391.174	136.798	254.375		250	253.713	254.193	507.906	8.04693	27.1702	543.124	212.773	330.35		500	253.713	507.443	761.156	8.04693	27.1702	796.374	339.398	456.975		750	253.713	760.693	1014.41	8.04693	27.1702	1049.62	466.023	583.6
171	50	253.713	51.593	305.306	8.04693	27.1702	340.524	111.473	229.05		100	253.713	102.243	355.956	8.04693	27.1702	391.174	136.798	254.375		250	253.713	254.193	507.906	8.04693	27.1702	543.124	212.773	330.35		500	253.713	507.443	761.156	8.04693	27.1702	796.374	339.398	456.975		750	253.713	760.693	1014.41	8.04693	27.1702	1049.62	466.023	583.6
172	50	253.713	51.593	305.306	8.04693	27.1702	340.524	111.473	229.05		100	253.713	102.243	355.956	8.04693	27.1702	391.174	136.798	254.375		250	253.713	254.193	507.906	8.04693	27.1702	543.124	212.773	330.35		500	253.713	507.443	761.156	8.04693	27.1702	796.374	339.398	456.975		750	253.713	760.693	1014.41	8.04693	27.1702	1049.62	466.023	583.6
173	50	253.713	51.593	305.306	8.04693	27.1702	340.524	111.473	229.05		100	253.713	102.243	355.956	8.04693	27.1702	391.174	136.798	254.375		250	253.713	254.193	507.906	8.04693	27.1702	543.124	212.773	330.35		500	253.713	507.443	761.156	8.04693	27.1702	796.374	339.398	456.975		750	253.713	760.693	1014.41	8.04693	27.1702	1049.62	466.023	583.6
174	50	253.713	51.593	305.306	8.04693	27.1702	340.524	111.473	229.05		100	253.713	102.243	355.956	8.04693	27.1702	391.174	136.798	254.375		250	253.713	254.193	507.906	8.04693	27.1702	543.124	212.773	330.35		500	253.713	507.443	761.156	8.04693	27.1702	796.374	339.398	456.975		750	253.713	760.693	1014.41	8.04693	27.1702	1049.62	466.023	583.6
175	50	253.713	51.593	305.306	8.04693	27.1702	340.524	111.473	229.05		100	253.713	102.243	355.956	8.04693	27.1702	391.174	136.798	254.375		250	253.713	254.193	507.906	8.04693	27.1702	543.124	212.773	330.35		500	253.713	507.443	761.156	8.04693	27.1702	796.374	339.398	456.975		750	253.713	760.693	1014.41	8.04693	27.1702	1049.62	466.023	583.6
176	50	253.713	51.593	305.306	8.04693	27.1702	340.524	111.473	229.05		100	253.713	102.243	355.956	8.04693	27.1702	391.174	136.798	254.375		250	253.713	254.193	507.906	8.04693	27.1702	543.124	212.773	330.35		500	253.713	507.443	761.156	8.04693	27.1702	796.374	339.398	456.975		750	253.713	760.693	1014.41	8.04693	27.1702	1049.62	466.023	583.6
177	50	253.713	51.593	305.306	8.04693	27.1702	340.524	111.473	229.05		100	253.713	102.243	355.956	8.04693	27.1702	391.174	136.798	254.375		250	253.713	254.193	507.906	8.04693	27.1702	543.124	212.773	330.35		500	253.713	507.443	761.156	8.04693	27.1702	796.374	339.398	456.975		750	253.713	760.693	1014.41	8.04693	27.1702	1049.62	466.023	583.6
178	50	253.713	51.593	305.306	8.04693	27.1702	340.524	111.473	229.05		100	253.713	102.243	355.956	8.04693	27.1702	391.174	136.798	254.375		250	253.713	254.193	507.906	8.04693	27.1702	543.124	212.773	330.35		500	253.713	507.443	761.156	8.04693	27.1702	796.374	339.398	456.975		750	253.713	760.693	1014.41	8.04693	27.1702	1049.62	466.023	583.6
179	50	253.713	51.593	305.306	8.04693	27.1702	340.524	111.473	229.05		100	253.713	102.243	355.956	8.04693	27.1702	391.174	136.798	254.375		250	253.713	254.193	507.906	8.04693	27.1702	543.124	212.773	330.35		500	253.713	507.443	761.156	8.04693	27.1702	796.374	339.398	456.975		750	253.713	760.693	1014.41	8.04693	27.1702	1049.62	466.023	583.6
180	50	253.713	51.593	305.306	8.04693	27.1702	340.524	111.473	229.05		100	253.713	102.243	355.956	8.04693	27.1702	391.174	136.798	254.375		250	253.713	254.193	507.906	8.04693	27.1702	543.124	212.773	330.35		500	253.713	507.443	761.156	8.04693	27.1702	796.374	339.398	456.975		750	253.713	760.693	1014.41	8.04693	27.1702	1049.62	466.023	583.6
181	50	253.713	51.593	305.306	8.04693	27.1702	340.524	111.473	229.05		100	253.713	102.243	355.956	8.04693	27.1702	391.174	136.798	254.375		250	253.713	254.193	507.906	8.04693	27.1702	543.124	212.773	330.35		500	253.713	507.443	761.156	8.04693	27.1702	796.374	339.398	456.975		750	253.713	760.693	1014.41	8.04693	27.1702	1049.62	466.023	583.6
182	50	253.713	51.593	305.306	8.04693	27.1702	340.524	111.473	229.05		100	253.713	102.243	355.956	8.04693	27.1702	391.174	136.798	254.375		250	253.713	254.193	507.906	8.04693	27.1702	543.124	212.773	330.35		500	253.713	507.443	761.156	8.04693	27.1702	796.374	339.398	456.975		750	253.713	760.693	1014.41	8.04693	27.1702	1049.62	466.023	583.6
183	50	253.713	51.593	305.306	8.04693	27.1702	340.524	111.473	229.05		100	253.713	102.243	355.956	8.04693	27.1702	391.174	136.798	254.375		250	253.713	254.193	507.906	8.04693	27.1702	543.124	212.773	330.35		500	253.713	507.443	761.156	8.04693	27.1702	796.374	339.398	456.975		750	253.713	760.693	1014.41	8.04693	27.1702	1049.62	466.023	583.6
184	50	253.713	51.593	305.306	8.04693	27.1702	340.524	111.473	229.05		100	253.713	102.243	355.956	8.04693	27.1702	391.174	136.798	254.375		250	253.713	254.193	507.906	8.04693	27.1702	543.124	212.773	330.35		500	253.713	507.443	761.156	8.04693	27.1702	796.374	339.398	456.975		750	253.713	760.693	1014.41	8.04693	27.1702	1049.62	466.023	583.6
185	50	253.713	51.593	305.306	8.04693	27.1702	340.524	111.473	229.05		100	253.713	102.243	355.956	8.04693	27.1702	391.174	136.798	254.375		250	253.713	254.193	507.906	8.04693	27.1702	543.124	212.773	330.35		500	253.713	507.443	761.156	8.04693	27.1702	796.374	339.398	456.975		750	253.713	760.693	1014.41	8.04693	27.1702	1049.62	466.023	583.6
186	50	253.713	51.593	305.306	8.04693	27.1702	340.524	111.473	229.05		100	253.713	102.243	355.956	8.04693	27.1702	391.174	136.798	254.375		250	253.713	254.193	507.906	8.04693	27.1702	543.124	212.773	330.35		500	253.713	507.443	761.156	8.04693	27.1702	796.374	339.398	456.975		750	253.713	760.693	1014.41	8.04693	27.1702	1049.62	466.023	583.6
187	50	253.713	51.593	305.306	8.04693	27.1702	340.524	111.473	229.05		100	253.713	102.243	355.956	8.04693	27.1702	391.174	136.798	254.375		250	253.713	254.193	507.906	8.04693	27.1702	543.124	212.773	330.35		500	253.713	507.443	761.156	8.04693	27.1702	796.374	339.398	456.975		750	253.713	760.693	1014.41	8.04693	27.1702	1049.62	466.023	583.6
188	50	253.713	51.593	305.306	8.04693	27.1702	340.524	111.473	229.05		100	253.713	102.243	355.956	8.04693	27.1702	391.174	136.798	254.375		250	253.713	254.193	507.906	8.04693	27.1702	543.124	212.773	330.35		500	253.713	507.443	761.156	8.04693	27.1702	796.374	339.398	456.975		750	253.713	760.693	1014.41	8.04693	27.1702	1049.62	466.023	583.6
189	50	253.713	51.593	305.306	8.04693	27.1702	340.524	111.473	229.05		100	253.713	102.243	355.956	8.04693	27.1702	391.174	136.798	254.375		250	253.713	254.193	507.906	8.04693	27.1702	543.124	212.773	330.35		500	253.713	507.443	761.156	8.04693	27.1702	796.374	339.398	456.975		750	253.713	760.693	1014.41	8.04693	27.1702	1049.62	466.023	583.6
190	50	253.713	51.593	305.306	8.04693	27.1702	340.524	111.473	229.05		100	253.713	102.243	355.956	8.04693	27.1702	391.174	136.798	254.375		250	253.713	254.193	507.906	8.04693	27.1702	543.124	212.773	330.35		500	253.713	507.443	761.156	8.04693	27.1702	796.374	339.398	456.975		750	253.713	760.693	1014.41	8.04693	27.1702	1049.62	466.023	583.6
191	50	253.713	51.593	305.306	8.04693	27.1702	340.524	111.473	229.05		100	253.713	102.243	355.956	8.04693	27.1702	391.174	136.798	254.375		250	253.713	254.193	507.906	8.04693	27.1702	543.124	212.773	330.35		500	253.713	507.443	761.156	8.04693	27.1702	796.374	339.398	456.975		750	253.713	760.693	1014.41	8.04693	27.1702	1049.62	466.023	583.6
192	50	253.713	51.593	305.306	8.04693	27.1702	340.524	111.473	229.05		100	253.713	102.243	355.956	8.04693	27.1702	391.174	136.798	254.375		250	253.713	254.193	507.906	8.04693	27.1702	543.124	212.773	330.35		500	253.713	507.443	761.156	8.04693	27.1702	796.374	339.398	456.975		750	253.713	760.693	1014.41	8.04693	27.1702	1049.62	466.023	583.6
193	50	253.713	51.593	305.306	8.04693	27.1702	340.524	111.473	229.05		100	253.713	102.243	355.956	8.04693	27.1702	391.174	136.798	254.375		250	253.713	254.193	507.906	8.04693	27.1702	543.124	212.773	330.35		500	253.713	507.443	761.156	8.04693	27.1702	796.374	339.398	456.975		750	253.713	760.693	1014.41	8.04693	27.1702	1049.62	466.023	583.6
194	50	253.713	51.593	305.306	8.04693	27.1702	340.524	111.473	229.05		100	253.713	102.243	355.956	8.04693	27.1702	391.174	136.798	254.375		250	253.713	254.193	507.906	8.04693	27.1702	543.124	212.773	330.35		500	253.713	507.443	761.156	8.04693	27.1702	796.374	339.398	456.975		750	253.713	760.693	1014.41	8.04693	27.1702	1049.62	466.023	583.6
195	50	253.713	51.593	305.306	8.04693	27.1702	340.524	111.473	229.05		100	253.713	102.243	355.956	8.04693	27.1702	391.174	136.798	254.375		250	253.713	254.193	507.906	8.04693	27.1702	543.124	212.773	330.35		500	253.713	507.443	761.156	8.04693	27.1702	796.374	339.398	456.975		750	253.713	760.693	1014.41	8.04693	27.1702	1049.62	466.023	583.6
196	50	253.713	51.593	305.306	8.04693	27.1702	340.524	111.473	229.05		100	253.713	102.243	355.956	8.04693	27.1702	391.174	136.798	254.375		250	253.713	254.193	507.906	8.04693	27.1702	543.124	212.773	330.35		500	253.713	507.443	761.156	8.04693	27.1702	796.374	339.398	456.975		750	253.713	760.693	1014.41	8.04693	27.1702	1049.62	466.023	583.6
197	50	253.713	51.593	305.306	8.04693	27.1702	340.524	111.473	229.05		100	253.713	102.243	355.956	8.04693	27.1702	391.174	136.798	254.375		250	253.713	254.193	507.906	8.04693	27.1702	543.124	212.773	330.35		500	253.713	507.443	761.156	8.04693	27.1702	796.374	339.398	456.975		750	253.713	760.693	1014.41	8.04693	27.1702	1049.62	466.023	583.6
198	50	253.713	51.593	305.306	8.04693	27.1702	340.524	111.473	229.05		100	253.713	102.243	355.956	8.04693	27.1702	391.174	136.798	254.375		250	253.713	254.193	507.906	8.04693	27.1702	543.124	212.773	330.35		500	253.713	507.443	761.156	8.04693	27.1702	796.374	339.398	456.975		750	253.713	760.693	1014.41	8.04693	27.1702	1049.62	466.023	583.6
199	50	253.713	51.593	305.306	8.04693	27.1702	340.524	111.473	229.05		100	253.713	102.243	355.956	8.04693	27.1702	391.174	136.798	254.375		250	253.713	254.193	507.906	8.04693	27.1702	543.124	212.773	330.35		500	253.713	507.443	761.156	8.04693	27.1702	796.374	339.398	456.975		750	253.713	760.693	1014.41	8.04693	27.1702	1049.62	466.023	583.6
200	50	253.713	51.593	305.306	8.04693	27.1702	340.524	111.473	229.05		100	253.713	102.243	355.956	8.04693	27.1702	391.174	136.798	254.375		250	253.713	254.193	507.906	8.04693	27.1702	543.124	212.773	330.35		500	253.713	507.443	761.156	8.04693	27.1702	796.374	339.398	456.975		750	253.713	760.693	1014.41	8.04693	27.1702	1049.62	466.023	583.6
201	50	253.713	51.593	305.306	8.04693	27.1702	340.524	111.473	229.05		100	253.713	102.243	355.956	8.04693	27.1702	391.174	136.798	254.375		250	253.713	254.193	507.906	8.04693	27.1702	543.124	212.773	330.35		500	253.713	507.443	761.156	8.04693	27.1702	796.374	339.398	456.975		750	253.713	760.693	1014.41	8.04693	27.1702	1049.62	466.023	583.6
202	50	253.713	51.593	305.306	8.04693	27.1702	340.524	111.473	229.05		100	253.713	102.243	355.956	8.04693	27.1702	391.174	136.798	254.375		250	253.713	254.193	507.906	8.04693	27.1702	543.124	212.773	330.35		500	253.713	507.443	761.156	8.04693	27.1702	796.374	339.398	456.975		750	253.713	760.693	1014.41	8.04693	27.1702	1049.62	466.023	583.6
203	50	253.713	51.593	305.306	8.04693	27.1702	340.524	111.473	229.05		100	253.713	102.243	355.956	8.04693	27.1702	391.174	136.798	254.375		250	253.713	254.193	507.906	8.04693	27.1702	543.124	212.773	330.35		500	253.713	507.443	761.156	8.04693	27.1702	796.374	339.398	456.975		750	253.713	760.693	1014.41	8.04693	27.1702	1049.62	466.023	583.6
204	50	253.713	51.593	305.306	8.04693	27.1702	340.524	111.473	229.05		100	253.713	102.243	355.956	8.04693	27.1702	391.174	136.798	254.375		250	253.713	254.193	507.906	8.04693	27.1702	543.124	212.773	330.35		500	253.713	507.443	761.156	8.04693	27.1702	796.374	339.398	456.975		750	253.713	760.693	1014.41	8.04693	27.1702	1049.62	466.023	583.6
205	50	253.713	51.593	305.306	8.04693	27.1702	340.524	111.473	229.05		100	253.713	102.243	355.956	8.04693	27.1702	391.174	136.798	254.375		250	253.713	254.193	507.906	8.04693	27.1702	543.124	212.773	330.35		500	253.713	507.443	761.156	8.04693	27.1702	796.374	339.398	456.975		750	253.713	760.693	1014.41	8.04693	27.1702	1049.62	466.023	583.6
206	50	253.713	51.593	305.306	8.04693	27.1702	340.524	111.473	229.05		100	253.713	102.243	355.956	8.04693	27.1702	391.174	136.798	254.375		250	253.713	254.193	507.906	8.04693	27.1702	543.124	212.773	330.35		500	253.713	507.443	761.156	8.04693	27.1702	796.374	339.398	456.975		750	253.713	760.693	1014.41	8.04693	27.1702	1049.62	466.023	583.6
207	50	253.713	51.593	305.306	8.04693	27.1702	340.524	111.473	229.05		100	253.713	102.243	355.956	8.04693	27.1702	391.174	136.798	254.375		250	253.713	254.193	507.906	8.04693	27.1702	543.124	212.773	330.35		500	253.713	507.443	761.156	8.04693	27.1702	796.374	339.398	456.975		750	253.713	760.693	1014.41	8.04693	27.1702	1049.62	466.023	583.6
208	50	253.713	51.593	305.306	8.04693	27.1702	340.524	111.473	229.05		100	253.713	102.243	355.956	8.04693	27.1702	391.174	136.798	254.375		250	253.713	254.193	507.906	8.04693	27.1702	543.124	212.773	330.35		500	253.713	507.443	761.156	8.04693	27.1702	796.374	339.398	456.975		750	253.713	760.693	1014.41	8.04693	27.1702	1049.62	466.023	583.6
209	50	253.713	51.593	305.306	8.04693	27.1702	340.524	111.473	229.05		100	253.713	102.243	355.956	8.04693	27.1702	391.174	136.798	254.375		250	253.713	254.193	507.906	8.04693	27.1702	543.124	212.773	330.35		500	253.713	507.443	761.156	8.04693	27.1702	796.374	339.398	456.975		750	253.713	760.693	1014.41	8.04693	27.1702	1049.62	466.023	583.6
210	50	253.713	51.593	305.306	8.04693	27.1702	340.524	111.473	229.05		100	253.713	102.243	355.956	8.04693	27.1702	391.174	136.798	254.375		250	253.713	254.193	507.906	8.04693	27.1702	543.124	212.773	330.35		500	253.713	507.443	761.156	8.04693	27.1702	796.374	339.398	456.975		750	253.713	760.693	1014.41	8.04693	27.1702	1049.62	466.023	583.6
211	50	253.713	51.593	305.306	8.04693	27.1702	340.524	111.473	229.05		100	253.713	102.243	355.956	8.04693	27.1702	391.174	136.798	254.375		250	253.713	254.193	507.906	8.04693	27.1702	543.124	212.773	330.35		500	253.713	507.443	761.156	8.04693	27.1702	796.374	339.398	456.975		750	253.713	760.693	1014.41	8.04693	27.1702	1049.62	466.023	583.6
212	50	253.713	51.593	305.306	8.04693	27.1702	340.524	111.473	229.05		100	253.713	102.243	355.956	8.04693	27.1702	391.174	136.798	254.375		250	253.713	254.193	507.906	8.04693	27.1702	543.124	212.773	330.35		500	253.713	507.443	761.156	8.04693	27.1702	796.374	339.398	456.975		750	253.713	760.693	1014.41	8.04693	27.1702	1049.62	466.023	583.6
213	50	253.713	51.593	305.306	8.04693	27.1702	340.524	111.473	229.05		100	253.713	102.243	355.956	8.04693	27.1702	391.174	136.798	254.375		250	253.713	254.193	507.906	8.04693	27.1702	543.124	212.773	330.35		500	253.713	507.443	761.156	8.04693	27.1702	796.374	339.398	456.975		750	253.713	760.693	1014.41	8.04693	27.1702	1049.62	466.023	583.6
214	50	253.713	51.593	305.306	8.04693	27.1702	340.524	111.473	229.05		100	253.713	102.243	355.956	8.04693	27.1702	391.174	136.798	254.375		250	253.713	254.193	507.906	8.04693	27.1702	543.124	212.773	330.35		500	253.713	507.443	761.156	8.04693	27.1702	796.374	339.398	456.975		750	253.713	760.693	1014.41	8.04693	27.1702	1049.62	466.023	583.6
215	50	253.713	51.593	305.306	8.04693	27.1702	340.524	111.473	229.05		100	253.713	102.243	355.956	8.04693	27.1702	391.174	136.798	254.375		250	253.713	254.193	507.906	8.04693	27.1702	543.124	212.773	330.35		500	253.713	507.443	761.156	8.04693	27.1702	796.374	339.398	456.975		750	253.713	760.693	1014.41	8.04693	27.1702	1049.62	466.023	583.6
216	50	253.713	51.593	305.306	8.04693	27.1702	340.524	111.473	229.05		100	253.713	102.243	355.956	8.04693	27.1702	391.174	136.798	254.375		250	253.713	254.193	507.906	8.04693	27.1702	543.124	212.773	330.35		500	253.713	507.443	761.156	8.04693	27.1702	796.374	339.398	456.975		750	253.713	760.693	1014.41	8.04693	27.1702	1049.62	466.023	583.6
217	50	253.713	51.593	305.306	8.04693	27.1702	340.524	111.473	229.05		100	253.713	102.243	355.956	8.04693	27.1702	391.174	136.798	254.375		250	253.713	254.193	507.906	8.04693	27.1702	543.124	212.773	330.35		500	253.713	507.443	761.156	8.04693	27.1702	796.374	339.398	456.975		750	253.713	760.693	1014.41	8.04693	27.1702	1049.62	466.023	583.6
218	50	253.713	51.593	305.306	8.04693	27.1702	340.524	111.473	229.05		100	253.713	102.243	355.956	8.04693	27.1702	391.174	136.798	254.375		250	253.713	254.193	507.906	8.04693	27.1702	543.124	212.773	330.35		500	253.713	507.443	761.156	8.04693	27.1702	796.374	339.398	456.975		750	253.713	760.693	1014.41	8.04693	27.1702	1049.62	466.023	583.6
219	50	253.713	51.593	305.306	8.04693	27.1702	340.524	111.473	229.05		100	253.713	102.243	355.956	8.04693	27.1702	391.174	136.798	254.375		250	253.713	254.193	507.906	8.04693	27.1702	543.124	212.773	330.35		500	253.713	507.443	761.156	8.04693	27.1702	796.374	339.398	456.975		750	253.713	760.693	1014.41	8.04693	27.1702	1049.62	466.023	583.6
220	50	253.713	51.593	305.306	8.04693	27.1702	340.524	111.473	229.05		100	253.713	102.243	355.956	8.04693	27.1702	391.174	136.798	254.375		250	253.713	254.193	507.906	8.04693	27.1702	543.124	212.773	330.35		500	253.713	507.443	761.156	8.04693	27.1702	796.374	339.398	456.975		750	253.713	760.693	1014.41	8.04693	27.1702	1049.62	466.023	583.6
221	50	253.713	51.593	305.306	8.04693	27.1702	340.524	111.473	229.05		100	253.713	102.243	355.956	8.04693	27.1702	391.174	136.798	254.375		250	253.713	254.193	507.906	8.04693	27.1702	543.124	212.773	330.35		500	253.713	507.443	761.156	8.04693	27.1702	796.374	339.398	456.975		750	253.713	760.693	1014.41	8.04693	27.1702	1049.62	466.023	583.6
222	50	253.713	51.593	305.306	8.04693	27.1702	340.524	111.473	229.05		100	253.713	102.243	355.956	8.04693	27.1702	391.174	136.798	254.375		250	253.713	254.193	507.906	8.04693	27.1702	543.124	212.773	330.35		500	253.713	507.443	761.156	8.04693	27.1702	796.374	339.398	456.975		750	253.713	760.693	1014.41	8.04693	27.1702	1049.62	466.023	583.6
223	50	253.713	51.593	305.306	8.04693	27.1702	340.524	111.473	229.05		100	253.713	102.243	355.956	8.04693	27.1702	391.174	136.798	254.375		250	253.713	254.193	507.906	8.04693	27.1702	543.124	212.773	330.35		500	253.713	507.443	761.156	8.04693	27.1702	796.374	339.398	456.975		750	253.713	760.693	1014.41	8.04693	27.1702	1049.62	466.023	583.6
224	50	253.713	51.593	305.306	8.04693	27.1702	340.524	111.473	229.05		100	253.713	102.243	355.956	8.04693	27.1702	391.174	136.798	254.375		250	253.713	254.193	507.906	8.04693	27.1702	543.124	212.773	330.35		500	253.713	507.443	761.156	8.04693	27.1702	796.374	339.398	456.975		750	253.713	760.693	1014.41	8.04693	27.1702	1049.62	466.023	583.6
225	50	253.713	51.593	305.306	8.04693	27.1702	340.524	111.473	229.05		100	253.713	102.243	355.956	8.04693	27.1702	391.174	136.798	254.375		250	253.713	254.193	507.906	8.04693	27.1702	543.124	212.773	330.35		500	253.713	507.443	761.156	8.04693	27.1702	796.374	339.398	456.975		750	253.713	760.693	1014.41	8.04693	27.1702	1049.62	466.023	583.6
226	50	253.713	51.593	305.306	8.04693	27.1702	340.524	111.473	229.05		100	253.713	102.243	355.956	8.04693	27.1702	391.174	136.798	254.375		250	253.713	254.193	507.906	8.04693	27.1702	543.124	212.773	330.35		500	253.713	507.443	761.156	8.04693	27.1702	796.374	339.398	456.975		750	253.713	760.693	1014.41	8.04693	27.1702	1049.62	466.023	583.6
227	50	253.713	51.593	305.306	8.04693	27.1702	340.524	111.473	229.05		100	253.713	102.243	355.956	8.04693	27.1702	391.174	136.798	254.375		250	253.713	254.193	507.906	8.04693	27.1702	543.124	212.773	330.35		500	253.713	507.443	761.156	8.04693	27.1702	796.374	339.398	456.975		750	253.713	760.693	1014.41	8.04693	27.1702	1049.62	466.023	583.6
228	50	253.713	51.593	305.306	8.04693	27.1702	340.524	111.473	229.05		100	253.713	102.243	355.956	8.04693	27.1702	391.174	136.798	254.375		250	253.713	254.193	507.906	8.04693	27.1702	543.124	212.773	330.35		500	253.713	507.443	761.156	8.04693	27.1702	796.374	339.398	456.975		750	253.713	760.693	1014.41	8.04693	27.1702	1049.62	466.023	583.6
229	50	253.713	51.593	305.306	8.04693	27.1702	340.524	111.473	229.05		100	253.713	102.243	355.956	8.04693	27.1702	391.174	136.798	254.375		250	253.713	254.193	507.906	8.04693	27.1702	543.124	212.773	330.35		500	253.713	507.443	761.156	8.04693	27.1702	796.374	339.398	456.975		750	253.713	760.693	1014.41	8.04693	27.1702	1049.62	466.023	583.6
230	50	253.713	51.593	305.306	8.04693	27.1702	340.524	111.473	229.05		100	253.713	102.243	355.956	8.04693	27.1702	391.174	136.798	254.375		250	253.713	254.193	507.906	8.04693	27.1702	543.124	212.773	330.35		500	253.713	507.443	761.156	8.04693	27.1702	796.374	339.398	456.975		750	253.713	760.693	1014.41	8.04693	27.1702	1049.62	466.023	583.6
231	50	253.713	51.593	305.306	8.04693	27.1702	340.524	111.473	229.05		100	253.713	102.243	355.956	8.04693	27.1702	391.174	136.798	254.375		250	253.713	254.193	507.906	8.04693	27.1702	543.124	212.773	330.35		500	253.713	507.443	761.156	8.04693	27.1702	796.374	339.398	456.975		750	253.713	760.693	1014.41	8.04693	27.1702	1049.62	466.023	583.6
232	50	253.713	51.593	305.306	8.04693	27.1702	340.524	111.473	229.05		100	253.713	102.243	355.956	8.04693	27.1702	391.174	136.798	254.375		250	253.713	254.193	507.906	8.04693	27.1702	543.124	212.773	330.35		500	253.713	507.443	761.156	8.04693	27.1702	796.374	339.398	456.975		750	253.713	760.693	1014.41	8.04693	27.1702	1049.62	466.023	583.6
233	50	253.713	51.593	305.306	8.04693	27.1702	340.524	111.473	229.05		100	253.713	102.243	355.956	8.04693	27.1702	391.174	136.798	254.375		250	253.713	254.193	507.906	8.04693	27.1702	543.124	212.773	330.35		500	253.713	507.443	761.156	8.04693	27.1702	796.374	339.398	456.975		750	253.713	760.693	1014.41	8.04693	27.1702	1049.62	466.023	583.6
234	50	253.713	51.593	305.306	8.04693	27.1702	340.524	111.473	229.05		100	253.713	102.243	355.956	8.04693	27.1702	391.174	136.798	254.375		250	253.713	254.193	507.906	8.04693	27.1702	543.124	212.773	330.35		500	253.713	507.443	761.156	8.04693	27.1702	796.374	339.398	456.975		750	253.713	760.693	1014.41	8.04693	27.1702	1049.62	466.023	583.6
235	50	253.713	51.593	305.306	8.04693	27.1702	340.524	111.473	229.05		100	253.713	102.243	355.956	8.04693	27.1702	391.174	136.798	254.375		250	253.713	254.193	507.906	8.04693	27.1702	543.124	212.773	330.35		500	253.713	507.443	761.156	8.04693	27.1702	796.374	339.398	456.975		750	253.713	760.693	1014.41	8.04693	27.1702	1049.62	466.023	583.6
236	50	253.713	51.593	305.306	8.04693	27.1702	340.524	111.473	229.05		100	253.713	102.243	355.956	8.04693	27.1702	391.174	136.798	254.375		250	253.713	254.193	507.906	8.04693	27.1702	543.124	212.773	330.35		500	253.713	507.443	761.156	8.04693	27.1702	796.374	339.398	456.975		750	253.713	760.693	1014.41	8.04693	27.1702	1049.62	466.023	583.6
237	50	253.713	51.593	305.306	8.04693	27.1702	340.524	111.473	229.05		100	253.713	102.243	355.956	8.04693	27.1702	391.174	136.798	254.375		250	253.713	254.193	507.906	8.04693	27.1702	543.124	212.773	330.35		500	253.713	507.443	761.156	8.04693	27.1702	796.374	339.398	456.975		750	253.713	760.693	1014.41	8.04693	27.1702	1049.62	466.023	583.6
238	50	253.713	51.593	305.306	8.04693	27.1702	340.524	111.473	229.05		100	253.713	102.243	355.956	8.04693	27.1702	391.174	136.798	254.375		250	253.713	254.193	507.906	8.04693	27.1702	543.124	212.773	330.35		500	253.713	507.443	761.156	8.04693	27.1702	796.374	339.398	456.975		750	253.713	760.693	1014.41	8.04693	27.1702	1049.62	466.023	583.6
239	50	253.713	51.593	305.306	8.04693	27.1702	340.524	111.473	229.05		100	253.713	102.243	355.956	8.04693	27.1702	391.174	136.798	254.375		250	253.713	254.193	507.906	8.04693	27.1702	543.124	212.773	330.35		500	253.713	507.443	761.156	8.04693	27.1702	796.374	339.398	456.975		750	253.713	760.693	1014.41	8.04693	27.1702	1049.62	466.023	583.6
240	50	253.713	51.593	305.306	8.04693	27.1702	340.524	111.473	229.05		100	253.713	102.243	355.956	8.04693	27.1702	391.174	136.798	254.375		250	253.713	254.193	507.906	8.04693	27.1702	543.124	212.773	330.35		500	253.713	507.443	761.156	8.04693	27.1702	796.374	339.398	456.975		750	253.713	760.693	1014.41	8.04693	27.1702	1049.62	466.023	583.6
241	50	253.713	51.593	305.306	8.04693	27.1702	340.524	111.473	229.05		100	253.713	102.243	355.956	8.04693	27.1702	391.174	136.798	254.375		250	253.713	254.193	507.906	8.04693	27.1702	543.124	212.773	330.35		500	253.713	507.443	761.156	8.04693	27.1702	796.374	339.398	456.975		750	253.713	760.693	1014.41	8.04693	27.1702	1049.62	466.023	583.6
242	50	253.713	51.593	305.306	8.04693	27.1702	340.524	111.473	229.05		100	253.713	102.243	355.956	8.04693	27.1702	391.174	136.798	254.375		250	253.713	254.193	507.906	8.04693	27.1702	543.124	212.773	330.35		500	253.713	507.443	761.156	8.04693	27.1702	796.374	339.398	456.975		750	253.713	760.693	1014.41	8.04693	27.1702	1049.62	466.023	583.6
243	50	253.713	51.593	305.306	8.04693	27.1702	340.524	111.473	229.05		100	253.713	102.243	355.956	8.04693	27.1702	391.174	136.798	254.375		250	253.713	254.193	507.906	8.04693	27.1702	543.124	212.773	330.35		500	253.713	507.443	761.156	8.04693	27.1702	796.374	339.398	456.975		750	253.713	760.693	1014.41	8.04693	27.1702	1049.62	466.023	583.6
244	50	253.713	51.593	305.306	8.04693	27.1702	340.524	111.473	229.05		100	253.713	102.243	355.956	8.04693	27.1702	391.174	136.798	254.375		250	253.713	254.193	507.906	8.04693	27.1702	543.124	212.773	330.35		500	253.713	507.443	761.156	8.04693	27.1702	796.374	339.398	456.975		750	253.713	760.693	1014.41	8.04693	27.1702	1049.62	466.023	583.6
245	50	253.713	51.593	305.306	8.04693	27.1702	340.524	111.473	229.05		100	253.713	102.243	355.956	8.04693	27.1702	391.174	136.798	254.375		250	253.713	254.193	507.906	8.04693	27.1702	543.124	212.773	330.35		500	253.713	507.443	761.156	8.04693	27.1702	796.374	339.398	456.975		750	253.713	760.693	1014.41	8.04693	27.1702	1049.62	466.023	583.6
246	50	253.713	51.593	305.306	8.04693	27.1702	340.524	111.473	229.05		100	253.713	102.243	355.956	8.04693	27.1702	391.174	136.798	254.375		250	253.713	254.193	507.906	8.04693	27.1702	543.124	212.773	330.35		500	253.713	507.443	761.156	8.04693	27.1702	796.374	339.398	456.975		750	253.713	760.693	1014.41	8.04693	27.1702	1049.62	466.023	583.6
247	50	253.713	51.593	305.306	8.04693	27.1702	340.524	111.473	229.05		100	253.713	102.243	355.956	8.04693	27.1702	391.174	136.798	254.375		250	253.713	254.193	507.906	8.04693	27.1702	543.124	212.773	330.35		500	253.713	507.443	761.156	8.04693	27.1702	796.374	339.398	456.975		750	253.713	760.693	1014.41	8.04693	27.1702	1049.62	466.023	583.6
248	50	253.713	51.593	305.306	8.04693	27.1702	340.524	111.473	229.05		100	253.713	102.243	355.956	8.04693	27.1702	391.174	136.798	254.375		250	253.713	254.193	507.906	8.04693	27.1702	543.124	212.773	330.35		500	253.713	507.443	761.156	8.04693	27.1702	796.374	339.398	456.975		750	253.713	760.693	1014.41	8.04693	27.1702	1049.62	466.023	583.6
249	50	253.713	51.593	305.306	8.04693	27.1702	340.524	111.473	229.05		100	253.713	102.243	355.956	8.04693	27.1702	391.174	136.798	254.375		250	253.713	254.193	507.906	8.04693	27.1702	543.124	212.773	330.35		500	253.713	507.443	761.156	8.04693	27.1702	796.374	339.398	456.975		750	253.713	760.693	1014.41	8.04693	27.1702	1049.62	466.023	583.6
250	50	253.713	51.593	305.306	8.04693	27.1702	340.524	111.473	229.05		100	253.713	102.243	355.956	8.04693	27.1702	391.174	136.798	254.375		250	253.713	254.193	507.906	8.04693	27.1702	543.124	212.773	330.35		500	253.713	507.443	761.156	8.04693	27.1702	796.374	339.398	456.975		750	253.713	760.693	1014.41	8.04693	27.1702	1049.62	466.023	583.6
251	50	253.713	51.593	305.306	8.04693	27.1702	340.524	111.473	229.05		100	253.713	102.243	355.956	8.04693	27.1702	391.174	136.798	254.375		250	253.713	254.193	507.906	8.04693	27.1702	543.124	212.773	330.35		500	253.713	507.443	761.156	8.04693	27.1702	796.374	339.398	456.975		750	253.713	760.693	1014.41	8.04693	27.1702	1049.62	466.023	583.6
252	50	253.713	51.593	305.306	8.04693	27.1702	340.524	111.473	229.05		100	253.713	102.243	355.956	8.04693	27.1702	391.174	136.798	254.375		250	253.713	254.193	507.906	8.04693	27.1702	543.124	212.773	330.35		500	253.713	507.443	761.156	8.04693	27.1702	796.374	339.398	456.975		750	253.713	760.693	1014.41	8.04693	27.1702	1049.62	466.023	583.6
253	50	253.713	51.593	305.306	8.04693	27.1702	340.524	111.473	229.05		100	253.713	102.243	355.956	8.04693	27.1702	391.174	136.798	254.375		250	253.713	254.193	507.906	8.04693	27.1702	543.124	212.773	330.35		500	253.713	507.443	761.156	8.04693	27.1702	796.374	339.398	456.975		750	253.713	760.693	1014.41	8.04693	27.1702	1049.62	466.023	583.6
254	50	253.713	51.593	305.306	8.04693	27.1702	340.524	111.473	229.05		100	253.713	102.243	355.956	8.04693	27.1702	391.174	136.798	254.375		250	253.713	254.193	507.906	8.04693	27.1702	543.124	212.773	330.35		500	253.713	507.443	761.156	8.04693	27.1702	796.374	339.398	456.975		750	253.713	760.693	1014.41	8.04693	27.1702	1049.62	466.023	583.6
255	50	253.713	51.593	305.306	8.04693	27.1702	340.524	111.473	229.05		100	253.713	102.243	355.956	8.04693	27.1702	391.174	136.798	254.375		250	253.713	254.193	507.906	8.04693	27.1702	543.124	212.773	330.35		500	253.713	507.443	761.156	8.04693	27.1702	796.374	339.398	456.975		750	253.713	760.693	1014.41	8.04693	27.1702	1049.62	466.023	583.6
256	50	253.713	51.593	305.306	8.04693	27.1702	340.524	111.473	229.05		100	253.713	102.243	355.956	8.04693	27.1702	391.174	136.798	254.375		250	253.713	254.193	507.906	8.04693	27.1702	543.124	212.773	330.35		500	253.713	507.443	761.156	8.04693	27.1702	796.374	339.398	456.975		750	253.713	760.693	1014.41	8.04693	27.1702	1049.62	466.023	583.6
257	50	253.713	51.593	305.306	8.04693	27.1702	340.524	111.473	229.05		100	253.713	102.243	355.956	8.04693	27.1702	391.174	136.798	254.375		250	253.713	254.193	507.906	8.04693	27.1702	543.124	212.773	330.35		500	253.713	507.443	761.156	8.04693	27.1702	796.374	339.398	456.975		750	253.713	760.693	1014.41	8.04693	27.1702	1049.62	466.023	583.6
258	50	253.713	51.593	305.306	8.04693	27.1702	340.524	111.473	229.05		100	253.713	102.243	355.956	8.04693	27.1702	391.174	136.798	254.375		250	253.713	254.193	507.906	8.04693	27.1702	543.124	212.773	330.35		500	253.713	507.443	761.156	8.04693	27.1702	796.374	339.398	456.975		750	253.713	760.693	1014.41	8.04693	27.1702	1049.62	466.023	583.6
259	50	253.713	51.593	305.306	8.04693	27.1702	340.524	111.473	229.05		100	253.713	102.243	355.956	8.04693	27.1702	391.174	136.798	254.375		250	253.713	254.193	507.906	8.04693	27.1702	543.124	212.773	330.35		500	253.713	507.443	761.156	8.04693	27.1702	796.374	339.398	456.975		750	253.713	760.693	1014.41	8.04693	27.1702	1049.62	466.023	583.6
260	50	253.713	51.593	305.306	8.04693	27.1702	340.524	111.473	229.05		100	253.713	102.243	355.956	8.04693	27.1702	391.174	136.798	254.375		250	253.713	254.193	507.906	8.04693	27.1702	543.124	212.773	330.35		500	253.713	507.443	761.156	8.04693	27.1702	796.374	339.398	456.975		750	253.713	760.693	1014.41	8.04693	27.1702	1049.62	466.023	583.6
261	50	253.713	51.593	305.306	8.04693	27.1702	340.524	111.473	229.05		100	253.713	102.243	355.956	8.04693	27.1702	391.174	136.798	254.375		250	253.713	254.193	507.906	8.04693	27.1702	543.124	212.773	330.35		500	253.713	507.443	761.156	8.04693	27.1702	796.374	339.398	456.975		750	253.713	760.693	1014.41	8.04693	27.1702	1049.62	466.023	583.6
262	50	253.713	51.593	305.306	8.04693	27.1702	340.524	111.473	229.05		100	253.713	102.243	355.956	8.04693	27.1702	391.174	136.798	254.375		250	253.713	254.193	507.906	8.04693	27.1702	543.124	212.773	330.35		500	253.713	507.443	761.156	8.04693	27.1702	796.374	339.398	456.975		750	253.713	760.693	1014.41	8.04693	27.1702	1049.62	466.023	583.6
263	50	253.713	51.593	305.306	8.04693	27.1702	340.524	111.473	229.05		100	253.713	102.243	355.956	8.04693	27.1702	391.174	136.798	254.375		250	253.713	254.193	507.906	8.04693	27.1702	543.124	212.773	330.35		500	253.713	507.443	761.156	8.04693	27.1702	796.374	339.398	456.975		750	253.713	760.693	1014.41	8.04693	27.1702	1049.62	466.023	583.6
264	50	253.713	51.593	305.306	8.04693	27.1702	340.524	111.473	229.05		100	253.713	102.243	355.956	8.04693	27.1702	391.174	136.798	254.375		250	253.713	254.193	507.906	8.04693	27.1702	543.124	212.773	330.35		500	253.713	507.443	761.156	8.04693	27.1702	796.374	339.398	456.975		750	253.713	760.693	1014.41	8.04693	27.1702	1049.62	466.023	583.6
265	50	253.713	51.593	305.306	8.04693	27.1702	340.524	111.473	229.05		100	253.713	102.243	355.956	8.04693	27.1702	391.174	136.798	254.375		250	253.713	254.193	507.906	8.04693	27.1702	543.124	212.773	330.35		500	253.713	507.443	761.156	8.04693	27.1702	796.374	339.398	456.975		750	253.713	760.693	1014.41	8.04693	27.1702	1049.62	466.023	583.6
266	50	253.713	51.593	305.306	8.04693	27.1702	340.524	111.473	229.05		100	253.713	102.243	355.956	8.04693	27.1702	391.174	136.798	254.375		250	253.713	254.193	507.906	8.04693	27.1702	543.124	212.773	330.35		500	253.713	507.443	761.156	8.04693	27.1702	796.374	339.398	456.975		750	253.713	760.693	1014.41	8.04693	27.1702	1049.62	466.023	583.6
267	50	253.713	51.593	305.306	8.04693	27.1702	340.524	111.473	229.05		100	253.713	102.243	355.956	8.04693	27.1702	391.174	136.798	254.375		250	253.713	254.193	507.906	8.04693	27.1702	543.124	212.773	330.35		500	253.713	507.443	761.156	8.04693	27.1702	796.374	339.398	456.975		750	253.713	760.693	1014.41	8.04693	27.1702	1049.62	466.023	583.6
268	50	253.713	51.593	305.306	8.04693	27.1702	340.524	111.473	229.05		100	253.713	102.243	355.956	8.04693	27.1702	391.174	136.798	254.375		250	253.713	254.193	507.906	8.04693	27.1702	543.124	212.773	330.35		500	253.713	507.443	761.156	8.04693	27.1702	796.374	339.398	456.975		750	253.713	760.693	1014.41	8.04693	27.1702	1049.62	466.023	583.6
269	50	253.713	51.593	305.306	8.04693	27.1702	340.524	111.473	229.05		100	253.713	102.243	355.956	8.04693	27.1702	391.174	136.798	254.375		250	253.713	254.193	507.906	8.04693	27.1702	543.124	212.773	330.35		500	253.713	507.443	761.156	8.04693	27.1702	796.374	339.398	456.975		750	253.713	760.693	1014.41	8.04693	27.1702	1049.62	466.023	583.6
270	50	253.713	51.593	305.306	8.04693	27.1702	340.524	111.473	229.05		100	253.713	102.243	355.956	8.04693	27.1702	391.174	136.798	254.375		250	253.713	254.193	507.906	8.04693	27.1702	543.124	212.773	330.35		500	253.713	507.443	761.156	8.04693	27.1702	796.374	339.398	456.975		750	253.713	760.693	1014.41	8.04693	27.1702	1049.62	466.023	583.6
271	50	253.713	51.593	305.306	8.04693	27.1702	340.524	111.473	229.05		100	253.713	102.243	355.956	8.04693	27.1702	391.174	136.798	254.375		250	253.713	254.193	507.906	8.04693	27.1702	543.124	212.773	330.35		500	253.713	507.443	761.156	8.04693	27.1702	796.374	339.398	456.975		750	253.713	760.693	1014.41	8.04693	27.1702	1049.62	466.023	583.6
272	50	253.713	51.593	305.306	8.04693	27.1702	340.524	111.473	229.05		100	253.713	102.243	355.956	8.04693	27.1702	391.174	136.798	254.375		250	253.713	254.193	507.906	8.04693	27.1702	543.124	212.773	330.35		500	253.713	507.443	761.156	8.04693	27.1702	796.374	339.398	456.975		750	253.713	760.693	1014.41	8.04693	27.1702	1049.62	466.023	583.6
273	50	253.713	51.593	305.306	8.04693	27.1702	340.524	111.473	229.05		100	253.713	102.243	355.956	8.04693	27.1702	391.174	136.798	254.375		250	253.713	254.193	507.906	8.04693	27.1702	543.124	212.773	330.35		500	253.713	507.443	761.156	8.04693	27.1702	796.374	339.398	456.975		750	253.713	760.693	1014.41	8.04693	27.1702	1049.62	466.023	583.6
274	50	253.713	51.593	305.306	8.04693	27.1702	340.524	111.473	229.05		100	253.713	102.243	355.956	8.04693	27.1702	391.174	136.798	254.375		250	253.713	254.193	507.906	8.04693	27.1702	543.124	212.773	330.35		500	253.713	507.443	761.156	8.04693	27.1702	796.374	339.398	456.975		750	253.713	760.693	1014.41	8.04693	27.1702	1049.62	466.023	583.6
275	50	253.713	51.593	305.306	8.04693	27.1702	340.524	111.473	229.05		100	253.713	102.243	355.956	8.04693	27.1702	391.174	136.798	254.375		250	253.713	254.193	507.906	8.04693	27.1702	543.124	212.773	330.35		500	253.713	507.443	761.156	8.04693	27.1702	796.374	339.398	456.975		750	253.713	760.693	1014.41	8.04693	27.1702	1049.62	466.023	583.6
276	50	253.713	51.593	305.306	8.04693	27.1702	340.524	111.473	229.05		100	253.713	102.243	355.956	8.04693	27.1702	391.174	136.798	254.375		250	253.713	254.193	507.906	8.04693	27.1702	543.124	212.773	330.35		500	253.713	507.443	761.156	8.04693	27.1702	796.374	339.398	456.975		750	253.713	760.693	1014.41	8.04693	27.1702	1049.62	466.023	583.6
277	50	253.713	51.593	305.306	8.04693	27.1702	340.524	111.473	229.05		100	253.713	102.243	355.956	8.04693	27.1702	391.174	136.798	254.375		250	253.713	254.193	507.906	8.04693	27.1702	543.124	212.773	330.35		500	253.713	507.443	761.156	8.04693	27.1702	796.374	339.398	456.975		750	253.713	760.693	1014.41	8.04693	27.1702	1049.62	466.023	583.6
278	50	253.713	51.593	305.306	8.04693	27.1702	340.524	111.473	229.05		100	253.713	102.243	355.956	8.04693	27.1702	391.174	136.798	254.375		250	253.713	254.193	507.906	8.04693	27.1702	543.124	212.773	330.35		500	253.713	507.443	761.156	8.04693	27.1702	796.374	339.398	456.975		750	253.713	760.693	1014.41	8.04693	27.1702	1049.62	466.023	583.6
279	50	253.713	51.593	305.306	8.04693	27.1702	340.524	111.473	229.05		100	253.713	102.243	355.956	8.04693	27.1702	391.174	136.798	254.375		250	253.713	254.193	507.906	8.04693	27.1702	543.124	212.773	330.35		500	253.713	507.443	761.156	8.04693	27.1702	796.374	339.398	456.975		750	253.713	760.693	1014.41	8.04693	27.1702	1049.62	466.023	583.6
280	50	253.713	51.593	305.306	8.04693	27.1702	340.524	111.473	229.05		100	253.713	102.243	355.956	8.04693	27.1702	391.174	136.798	254.375		250	253.713	254.193	507.906	8.04693	27.1702	543.124	212.773	330.35		500	253.713	507.443	761.156	8.04693	27.1702	796.374	339.398	456.975		750	253.713	760.693	1014.41	8.04693	27.1702	1049.62	466.023	583.6
281	50	253.713	51.593	305.306	8.04693	27.1702	340.524	111.473	229.05		100	253.713	102.243	355.956	8.04693	27.1702	391.174	136.798	254.375		250	253.713	254.193	507.906	8.04693	27.1702	543.124	212.773	330.35		500	253.713	507.443	761.156	8.04693	27.1702	796.374	339.398	456.975		750	253.713	760.693	1014.41	8.04693	27.1702	1049.62	466.023	583.6
282	50	253.713	51.593	305.306	8.04693	27.1702	340.524	111.473	229.05		100	253.713	102.243	355.956	8.04693	27.1702	391.174	136.798	254.375		250	253.713	254.193	507.906	8.04693	27.1702	543.124	212.773	330.35		500	253.713	507.443	761.156	8.04693	27.1702	796.374	339.398	456.975		750	253.713	760.693	1014.41	8.04693	27.1702	1049.62	466.023	583.6
283	50	253.713	51.593	305.306	8.04693	27.1702	340.524	111.473	229.05		100	253.713	102.243	355.956	8.04693	27.1702	391.174	136.798	254.375		250	253.713	254.193	507.906	8.04693	27.1702	543.124	212.773	330.35		500	253.713	507.443	761.156	8.04693	27.1702	796.374	339.398	456.975		750	253.713	760.693	1014.41	8.04693	27.1702	1049.62	466.023	583.6
284	50	253.713	51.593	305.306	8.04693	27.1702	340.524	111.473	229.05		100	253.713	102.243	355.956	8.04693	27.1702	391.174	136.798	254.375		250	253.713	254.193	507.906	8.04693	27.1702	543.124	212.773	330.35		500	253.713	507.443	761.156	8.04693	27.1702	796.374	339.398	456.975		750	253.713	760.693	1014.41	8.04693	27.1702	1049.62	466.023	583.6
285	50	253.713	51.593	305.306	8.04693	27.1702	340.524	111.473	229.05		100	253.713	102.243	355.956	8.04693	27.1702	391.174	136.798	254.375		250	253.713	254.193	507.906	8.04693	27.1702	543.124	212.773	330.35		500	253.713	507.443	761.156	8.04693	27.1702	796.374	339.398	456.975		750	253.713	760.693	1014.41	8.04693	27.1702	1049.62	466.023	583.6
286	50	253.713	51.593	305.306	8.04693	27.1702	340.524	111.473	229.05		100	253.713	102.243	355.956	8.04693	27.1702	391.174	136.798	254.375		250	253.713	254.193	507.906	8.04693	27.1702	543.124	212.773	330.35		500	253.713	507.443	761.156	8.04693	27.1702	796.374	339.398	456.975		750	253.713	760.693	1014.41	8.04693	27.1702	1049.62	466.023	583.6
287	50	253.713	51.593	305.306	8.04693	27.1702	340.524	111.473	229.05		100	253.713	102.243	355.956	8.04693	27.1702	391.174	136.798	254.375		250	253.713	254.193	507.906	8.04693	27.1702	543.124	212.773	330.35		500	253.713	507.443	761.156	8.04693	27.1702	796.374	339.398	456.975		750	253.713	760.693	1014.41	8.04693	27.1702	1049.62	466.023	583.6
288	50	253.713	51.593	305.306	8.04693	27.1702	340.524	111.473	229.05		100	253.713	102.243	355.956	8.04693	27.1702	391.174	136.798	254.375		250	253.713	254.193	507.906	8.04693	27.1702	543.124	212.773	330.35		500	253.713	507.443	761.156	8.04693	27.1702	796.374	339.398	456.975		750	253.713	760.693	1014.41	8.04693	27.1702	1049.62	466.023	583.6
289	50	253.713	51.593	305.306	8.04693	27.1702	340.524	111.473	229.05		100	253.713	102.243	355.956	8.04693	27.1702	391.174	136.798	254.375		250	253.713	254.193	507.906	8.04693	27.1702	543.124	212.773	330.35		500	253.713	507.443	761.156	8.04693	27.1702	796.374	339.398	456.975		750	253.713	760.693	1014.41	8.04693	27.1702	1049.62	466.023	583.6
290	50	253.713	51.593	305.306	8.04693	27.1702	340.524	111.473	229.05		100	253.713	102.243	355.956	8.04693	27.1702	391.174	136.798	254.375		250	253.713	254.193	507.906	8.04693	27.1702	543.124	212.773	330.35		500	253.713	507.443	761.156	8.04693	27.1702	796.374	339.398	456.975		750	253.713	760.693	1014.41	8.04693	27.1702	1049.62	466.023	583.6
291	50	253.713	51.593	305.306	8.04693	27.1702	340.524	111.473	229.05		100	253.713	102.243	355.956	8.04693	27.1702	391.174	136.798	254.375		250	253.713	254.193	507.906	8.04693	27.1702	543.124	212.773	330.35		500	253.713	507.443	761.156	8.04693	27.1702	796.374	339.398	456.975		750	253.713	760.693	1014.41	8.04693	27.1702	1049.62	466.023	583.6
292	50	253.713	51.593	305.306	8.04693	27.1702	340.524	111.473	229.05		100	253.713	102.243	355.956	8.04693	27.1702	391.174	136.798	254.375		250	253.713	254.193	507.906	8.04693	27.1702	543.124	212.773	330.35		500	253.713	507.443	761.156	8.04693	27.1702	796.374	339.398	456.975		750	253.713	760.693	1014.41	8.04693	27.1702	1049.62	466.023	583.6
293	50	253.713	51.593	305.306	8.04693	27.1702	340.524	111.473	229.05		100	253.713	102.243	355.956	8.04693	27.1702	391.174	136.798	254.375		250	253.713	254.193	507.906	8.04693	27.1702	543.124	212.773	330.35		500	253.713	507.443	761.156	8.04693	27.1702	796.374	339.398	456.975		750	253.713	760.693	1014.41	8.04693	27.1702	1049.62	466.023	583.6
294	50	253.713	51.593	305.306	8.04693	27.1702	340.524	111.473	229.05		100	253.713	102.243	355.956	8.04693	27.1702	391.174	136.798	254.375		250	253.713	254.193	507.906	8.04693	27.1702	543.124	212.773	330.35		500	253.713	507.443	761.156	8.04693	27.1702	796.374	339.398	456.975		750	253.713	760.693	1014.41	8.04693	27.1702	1049.62	466.023	583.6
295	50	253.713	51.593	305.306	8.04693	27.1702	340.524	111.473	229.05		100	253.713	102.243	355.956	8.04693	27.1702	391.174	136.798	254.375		250	253.713	254.193	507.906	8.04693	27.1702	543.124	212.773	330.35		500	253.713	507.443	761.156	8.04693	27.1702	796.374	339.398	456.975		750	253.713	760.693	1014.41	8.04693	27.1702	1049.62	466.023	583.6
296	50	253.713	51.593	305.306	8.04693	27.1702	340.524	111.473	229.05		100	253.713	102.243	355.956	8.04693	27.1702	391.174	136.798	254.375		250	253.713	254.193	507.906	8.04693	27.1702	543.124	212.773	330.35		500	253.713	507.443	761.156	8.04693	27.1702	796.374	339.398	456.975		750	253.713	760.693	1014.41	8.04693	27.1702	1049.62	466.023	583.6
297	50	253.713	51.593	305.306	8.04693	27.1702	340.524	111.473	229.05		100	253.713	102.243	355.956	8.04693	27.1702	391.174	136.798	254.375		250	253.713	254.193	507.906	8.04693	27.1702	543.124	212.773	330.35		500	253.713	507.443	761.156	8.04693	27.1702	796.374	339.398	456.975		750	253.713	760.693	1014.41	8.04693	27.1702	1049.62	466.023	583.6
298	50	253.713	51.593	305.306	8.04693	27.1702	340.524	111.473	229.05		100	253.713	102.243	355.956	8.04693	27.1702	391.174	136.798	254.375		250	253.713	254.193	507.906	8.04693	27.1702	543.124	212.773	330.35		500	253.713	507.443	761.156	8.04693	27.1702	796.374	339.398	456.975		750	253.713	760.693	1014.41	8.04693	27.1702	1049.62	466.023	583.6
299	50	253.713	51.593	305.306	8.04693	27.1702	340.524	111.473	229.05		100	253.713	102.243	355.956	8.04693	27.1702	391.174	136.798	254.375		250	253.713	254.193	507.906	8.04693	27.1702	543.124	212.773	330.35		500	253.713	507.443	761.156	8.04693	27.1702	796.374	339.398	456.975		750	253.713	760.693	1014.41	8.04693	27.1702	1049.62	466.023	583.6
300	50	253.713	51.593	305.306	8.04693	27.1702	340.524	111.473	229.05		100	253.713	102.243	355.956	8.04693	27.1702	391.174	136.798	254.375		250	253.713	254.193	507.906	8.04693	27.1702	543.124	212.773	330.35		500	253.713	507.443	761.156	8.04693	27.1702	796.374	339.398	456.975		750	253.713	760.693	1014.41	8.04693	27.1702	1049.62	466.023	583.6
301	50	253.713	51.593	305.306	8.04693	27.1702	340.524	111.473	229.05		100	253.713	102.243	355.956	8.04693	27.1702	391.174	136.798	254.375		250	253.713	254.193	507.906	8.04693	27.1702	543.124	212.773	330.35		500	253.713	507.443	761.156	8.04693	27.1702	796.374	339.398	456.975		750	253.713	760.693	1014.41	8.04693	27.1702	1049.62	466.023	583.6
302	50	253.713	51.593	305.306	8.04693	27.1702	340.524	111.473	229.05		100	253.713	102.243	355.956	8.04693	27.1702	391.174	136.798	254.375		250	253.713	254.193	507.906	8.04693	27.1702	543.124	212.773	330.35		500	253.713	507.443	761.156	8.04693	27.1702	796.374	339.398	456.975		750	253.713	760.693	1014.41	8.04693	27.1702	1049.62	466.023	583.6
303	50	253.713	51.593	305.306	8.04693	27.1702	340.524	111.473	229.05		100	253.713	102.243	355.956	8.04693	27.1702	391.174	136.798	254.375		250	253.713	254.193	507.906	8.04693	27.1702	543.124	212.773	330.35		500	253.713	507.443	761.156	8.04693	27.1702	796.374	339.398	456.975		750	253.713	760.693	1014.41	8.04693	27.1702	1049.62	466.023	583.6
304	50	253.713	51.593	305.306	8.04693	27.1702	340.524	111.473	229.05		100	253.713	102.243	355.956	8.04693	27.1702	391.174	136.798	254.375		250	253.713	254.193	507.906	8.04693	27.1702	543.124	212.773	330.35		500	253.713	507.443	761.156	8.04693	27.1702	796.374	339.398	456.975		750	253.713	760.693	1014.41	8.04693	27.1702	1049.62	466.023	583.6
305	50	253.713	51.593	305.306	8.04693	27.1702	340.524	111.473	229.05		100	253.713	102.243	355.956	8.04693	27.1702	391.174	136.798	254.375		250	253.713	254.193	507.906	8.04693	27.1702	543.124	212.773	330.35		500	253.713	507.443	761.156	8.04693	27.1702	796.374	339.398	456.975		750	253.713	760.693	1014.41	8.04693	27.1702	1049.62	466.023	583.6
306	50	253.713	51.593	305.306	8.04693	27.1702	340.524	111.473	229.05		100	253.713	102.243	355.956	8.04693	27.1702	391.174	136.798	254.375		250	253.713	254.193	507.906	8.04693	27.1702	543.124	212.773	330.35		500	253.713	507.443	761.156	8.04693	27.1702	796.374	339.398	456.975		750	253.713	760.693	1014.41	8.04693	27.1702	1049.62	466.023	583.6
307	50	253.713	51.593	305.306	8.04693	27.1702	340.524	111.473	229.05		100	253.713	102.243	355.956	8.04693	27.1702	391.174	136.798	254.375		250	253.713	254.193	507.906	8.04693	27.1702	543.124	212.773	330.35		500	253.713	507.443	761.156	8.04693	27.1702	796.374	339.398	456.975		750	253.713	760.693	1014.41	8.04693	27.1702	1049.62	466.023	583.6
308	50	253.713	51.593	305.306	8.04693	27.1702	340.524	111.473	229.05		100	253.713	102.243	355.956	8.04693	27.1702	391.174	136.798	254.375		250	253.713	254.193	507.906	8.04693	27.1702	543.124	212.773	330.35		500	253.713	507.443	761.156	8.04693	27.1702	796.374	339.398	456.975		750	253.713	760.693	1014.41	8.04693	27.1702	1049.62	466.023	583.6
309	50	253.713	51.593	305.306	8.04693	27.1702	340.524	111.473	229.05		100	253.713	102.243	355.956	8.04693	27.1702	391.174	136.798	254.375		250	253.713	254.193	507.906	8.04693	27.1702	543.124	212.773	330.35		500	253.713	507.443	761.156	8.04693	27.1702	796.374	339.398	456.975		750	253.713	760.693	1014.41	8.04693	27.1702	1049.62	466.023	583.6
310	50	253.713	51.593	305.306	8.04693	27.1702	340.524	111.473	229.05		100	253.713	102.243	355.956	8.04693	27.1702	391.174	136.798	254.375		250	253.713	254.193	507.906	8.04693	27.1702	543.124	212.773	330.35		500	253.713	507.443	761.156	8.04693	27.1702	796.374	339.398	456.975		750	253.713	760.693	1014.41	8.04693	27.1702	1049.62	466.023	583.6
311	50	253.713	51.593	305.306	8.04693	27.1702	340.524	111.473	229.05		100	253.713	102.243	355.956	8.04693	27.1702	391.174	136.798	254.375		250	253.713	254.193	507.906	8.04693	27.1702	543.124	212.773	330.35		500	253.713	507.443	761.156	8.04693	27.1702	796.374	339.398	456.975		750	253.713	760.693	1014.41	8.04693	27.1702	1049.62	466.023	583.6
312	50	253.713	51.593	305.306	8.04693	27.1702	340.524	111.473	229.05		100	253.713	102.243	355.956	8.04693	27.1702	391.174	136.798	254.375		250	253.713	254.193	507.906	8.04693	27.1702	543.124	212.773	330.35		500	253.713	507.443	761.156	8.04693	27.1702	796.374	339.398	456.975		750	253.713	760.693	1014.41	8.04693	27.1702	1049.62	466.023	583.6
313	50	253.713	51.593	305.306	8.04693	27.1702	340.524	111.473	229.05		100	253.713	102.243	355.956	8.04693	27.1702	391.174	136.798	254.375		250	253.713	254.193	507.906	8.04693	27.1702	543.124	212.773	330.35		500	253.713	507.443	761.156	8.04693	27.1702	796.374	339.398	456.975		750	253.713	760.693	1014.41	8.04693	27.1702	1049.62	466.023	583.6
314	50	253.713	51.593	305.306	8.04693	27.1702	340.524	111.473	229.05		100	253.713	102.243	355.956	8.04693	27.1702	391.174	136.798	254.375		250	253.713	254.193	507.906	8.04693	27.1702	543.124	212.773	330.35		500	253.713	507.443	761.156	8.04693	27.1702	796.374	339.398	456.975		750	253.713	760.693	1014.41	8.04693	27.1702	1049.62	466.023	583.6
315	50	253.713	51.593	305.306	8.04693	27.1702	340.524	111.473	229.05		100	253.713	102.243	355.956	8.04693	27.1702	391.174	136.798	254.375		250	253.713	254.193	507.906	8.04693	27.1702	543.124	212.773	330.35		500	253.713	507.443	761.156	8.04693	27.1702	796.374	339.398	456.975		750	253.713	760.693	1014.41	8.04693	27.1702	1049.62	466.023	583.6
316	50	253.713	51.593	305.306	8.04693	27.1702	340.524	111.473	229.05		100	253.713	102.243	355.956	8.04693	27.1702	391.174	136.798	254.375		250	253.713	254.193	507.906	8.04693	27.1702	543.124	212.773	330.35		500	253.713	507.443	761.156	8.04693	27.1702	796.374	339.398	456.975		750	253.713	760.693	1014.41	8.04693	27.1702	1049.62	466.023	583.6
317	50	253.713	51.593	305.306	8.04693	27.1702	340.524	111.473	229.05		100	253.713	102.243	355.956	8.04693	27.1702	391.174	136.798	254.375		250	253.713	254.193	507.906	8.04693	27.1702	543.124	212.773	330.35		500	253.713	507.443	761.156	8.04693	27.1702	796.374	339.398	456.975		750	253.713	760.693	1014.41	8.04693	27.1702	1049.62	466.023	583.6
318	50	253.713	51.593	305.306	8.04693	27.1702	340.524	111.473	229.05		100	253.713	102.243	355.956	8.04693	27.1702	391.174	136.798	254.375		250	253.713	254.193	507.906	8.04693	27.1702	543.124	212.773	330.35		500	253.713	507.443	761.156	8.04693	27.1702	796.374	339.398	456.975		750	253.713	760.693	1014.41	8.04693	27.1702	1049.62	466.023	583.6
319	50	253.713	51.593	305.306	8.04693	27.1702	340.524	111.473	229.05		100	253.713	102.243	355.956	8.04693	27.1702	391.174	136.798	254.375		250	253.713	254.193	507.906	8.04693	27.1702	543.124	212.773	330.35		500	253.713	507.443	761.156	8.04693	27.1702	796.374	339.398	456.975		750	253.713	760.693	1014.41	8.04693	27.1702	1049.62	466.023	583.6
320	50	253.713	51.593	305.306	8.04693	27.1702	340.524	111.473	229.05		100	253.713	102.243	355.956	8.04693	27.1702	391.174	136.798	254.375		250	253.713	254.193	507.906	8.04693	27.1702	543.124	212.773	330.35		500	253.713	507.443	761.156	8.04693	27.1702	796.374	339.398	456.975		750	253.713	760.693	1014.41	8.04693	27.1702	1049.62	466.023	583.6
321	50	253.713	51.593	305.306	8.04693	27.1702	340.524	111.473	229.05		100	253.713	102.243	355.956	8.04693	27.1702	391.174	136.798	254.375		250	253.713	254.193	507.906	8.04693	27.1702	543.124	212.773	330.35		500	253.713	507.443	761.156	8.04693	27.1702	796.374	339.398	456.975		750	253.713	760.693	1014.41	8.04693	27.1702	1049.62	466.023	583.6
322	50	253.713	51.593	305.306	8.04693	27.1702	340.524	111.473	229.05		100	253.713	102.243	355.956	8.04693	27.1702	391.174	136.798	254.375		250	253.713	254.193	507.906	8.04693	27.1702	543.124	212.773	330.35		500	253.713	507.443	761.156	8.04693	27.1702	796.374	339.398	456.975		750	253.713	760.693	1014.41	8.04693	27.1702	1049.62	466.023	583.6
323	50	253.713	51.593	305.306	8.04693	27.1702	340.524	111.473	229.05		100	253.713	102.243	355.956	8.04693	27.1702	391.174	136.798	254.375		250	253.713	254.193	507.906	8.04693	27.1702	543.124	212.773	330.35		500	253.713	507.443	761.156	8.04693	27.1702	796.374	339.398	456.975		750	253.713	760.693	1014.41	8.04693	27.1702	1049.62	466.023	583.6
324	50	253.713	51.593	305.306	8.04693	27.1702	340.524	111.473	229.05		100	253.713	102.243	355.956	8.04693	27.1702	391.174	136.798	254.375		250	253.713	254.193	507.906	8.04693	27.1702	543.124	212.773	330.35		500	253.713	507.443	761.156	8.04693	27.1702	796.374	339.398	456.975		750	253.713	760.693	1014.41	8.04693	27.1702	1049.62	466.023	583.6
325	50	253.713	51.593	305.306	8.04693	27.1702	340.524	111.473	229.05		100	253.713	102.243	355.956	8.04693	27.1702	391.174	136.798	254.375		250	253.713	254.193	507.906	8.04693	27.1702	543.124	212.773	330.35		500	253.713	507.443	761.156	8.04693	27.1702	796.374	339.398	456.975		750	253.713	760.693	1014.41	8.04693	27.1702	1049.62	466.023	583.6
326	50	253.713	51.593	305.306	8.04693	27.1702	340.524	111.473	229.05		100	253.713	102.243	355.956	8.04693	27.1702	391.174	136.798	254.375		250	253.713	254.193	507.906	8.04693	27.1702	543.124	212.773	330.35		500	253.713	507.443	761.156	8.04693	27.1702	796.374	339.398	456.975		750	253.713	760.693	1014.41	8.04693	27.1702	1049.62	466.023	583.6
327	50	253.713	51.593	305.306	8.04693	27.1702	340.524	111.473	229.05		100	253.713	102.243	355.956	8.04693	27.1702	391.174	136.798	254.375		250	253.713	254.193	507.906	8.04693	27.1702	543.124	212.773	330.35		500	253.713	507.443	761.156	8.04693	27.1702	796.374	339.398	456.975		750	253.713	760.693	1014.41	8.04693	27.1702	1049.62	466.023	583.6
328	50	253.713	51.593	305.306	8.04693	27.1702	340.524	111.473	229.05		100	253.713	102.243	355.956	8.04693	27.1702	391.174	136.798	254.375		250	253.713	254.193	507.906	8.04693	27.1702	543.124	212.773	330.35		500	253.713	507.443	761.156	8.04693	27.1702	796.374	339.398	456.975		750	253.713	760.693	1014.41	8.04693	27.1702	1049.62	466.023	583.6
329	50	253.713	51.593	305.306	8.04693	27.1702	340.524	111.473	229.05		100	253.713	102.243	355.956	8.04693	27.1702	391.174	136.798	254.375		250	253.713	254.193	507.906	8.04693	27.1702	543.124	212.773	330.35		500	253.713	507.443	761.156	8.04693	27.1702	796.374	339.398	456.975		750	253.713	760.693	1014.41	8.04693	27.1702	1049.62	466.023	583.6
330	50	253.713	51.593	305.306	8.04693	27.1702	340.524	111.473	229.05		100	253.713	102.243	355.956	8.04693	27.1702	391.174	136.798	254.375		250	253.713	254.193	507.906	8.04693	27.1702	543.124	212.773	330.35		500	253.713	507.443	761.156	8.04693	27.1702	796.374	339.398	456.975		750	253.713	760.693	1014.41	8.04693	27.1702	1049.62	466.023	583.6
331	50	253.713	51.593	305.306	8.04693	27.1702	340.524	111.473	229.05		100	253.713	102.243	355.956	8.04693	27.1702	391.174	136.798	254.375		250	253.713	254.193	507.906	8.04693	27.1702	543.124	212.773	330.35		500	253.713	507.443	761.156	8.04693	27.1702	796.374	339.398	456.975		750	253.713	760.693	1014.41	8.04693	27.1702	1049.62	466.023	583.6
332	50	253.713	51.593	305.306	8.04693	27.1702	340.524	111.473	229.05		100	253.713	102.243	355.956	8.04693	27.1702	391.174	136.798	254.375		250	253.713	254.193	507.906	8.04693	27.1702	543.124	212.773	330.35		500	253.713	507.443	761.156	8.04693	27.1702	796.374	339.398	456.975		750	253.713	760.693	1014.41	8.04693	27.1702	1049.62	466.023	583.6
333	50	253.713	51.593	305.306	8.04693	27.1702	340.524	111.473	229.05		100	253.713	102.243	355.956	8.04693	27.1702	391.174	136.798	254.375		250	253.713	254.193	507.906	8.04693	27.1702	543.124	212.773	330.35		500	253.713	507.443	761.156	8.04693	27.1702	796.374	339.398	456.975		750	253.713	760.693	1014.41	8.04693	27.1702	1049.62	466.023	583.6
334	50	253.713	51.593	305.306	8.04693	27.1702	340.524	111.473	229.05		100	253.713	102.243	355.956	8.04693	27.1702	391.174	136.798	254.375		250	253.713	254.193	507.906	8.04693	27.1702	543.124	212.773	330.35		500	253.713	507.443	761.156	8.04693	27.1702	796.374	339.398	456.975		750	253.713	760.693	1014.41	8.04693	27.1702	1049.62	466.023	583.6
335	50	253.713	51.593	305.306	8.04693	27.1702	340.524	111.473	229.05		100	253.713	102.243	355.956	8.04693	27.1702	391.174	136.798	254.375		250	253.713	254.193	507.906	8.04693	27.1702	543.124	212.773	330.35		500	253.713	507.443	761.156	8.04693	27.1702	796.374	339.398	456.975		750	253.713	760.693	1014.41	8.04693	27.1702	1049.62	466.023	583.6
336	50	253.713	51.593	305.306	8.04693	27.1702	340.524	111.473	229.05		100	253.713	102.243	355.956	8.04693	27.1702	391.174	136.798	254.375		250	253.713	254.193	507.906	8.04693	27.1702	543.124	212.773	330.35		500	253.713	507.443	761.156	8.04693	27.1702	796.374	339.398	456.975		750	253.713	760.693	1014.41	8.04693	27.1702	1049.62	466.023	583.6
337	50	253.713	51.593	305.306	8.04693	27.1702	340.524	111.473	229.05		100	253.713	102.243	355.956	8.04693	27.1702	391.174	136.798	254.375		250	253.713	254.193	507.906	8.04693	27.1702	543.124	212.773	330.35		500	253.713	507.443	761.156	8.04693	27.1702	796.374	339.398	456.975		750	253.713	760.693	1014.41	8.04693	27.1702	1049.62	466.023	583.6
338	50	253.713	51.593	305.306	8.04693	27.1702	340.524	111.473	229.05		100	253.713	102.243	355.956	8.04693	27.1702	391.174	136.798	254.375		250	253.713	254.193	507.906	8.04693	27.1702	543.124	212.773	330.35		500	253.713	507.443	761.156	8.04693	27.1702	796.374	339.398	456.975		750	253.713	760.693	1014.41	8.04693	27.1702	1049.62	466.023	583.6
339	50	253.713	51.593	305.306	8.04693	27.1702	340.524	111.473	229.05		100	253.713	102.243	355.956	8.04693	27.1702	391.174	136.798	254.375		250	253.713	254.193	507.906	8.04693	27.1702	543.124	212.773	330.35		500	253.713	507.443	761.156	8.04693	27.1702	796.374	339.398	456.975		750	253.713	760.693	1014.41	8.04693	27.1702	1049.62	466.023	583.6
340	50	253.713	51.593	305.306	8.04693	27.1702	340.524	111.473	229.05		100	253.713	102.243	355.956	8.04693	27.1702	391.174	136.798	254.375		250	253.713	254.193	507.906	8.04693	27.1702	543.124	212.773	330.35		500	253.713	507.443	761.156	8.04693	27.1702	796.374	339.398	456.975		750	253.713	760.693	1014.41	8.04693	27.1702	1049.62	466.023	583.6
341	50	253.713	51.593	305.306	8.04693	27.1702	340.524	111.473	229.05		100	253.713	102.243	355.956	8.04693	27.1702	391.174	136.798	254.375		250	253.713	254.193	507.906	8.04693	27.1702	543.124	212.773	330.35		500	253.713	507.443	761.156	8.04693	27.1702	796.374	339.398	456.975		750	253.713	760.693	1014.41	8.04693	27.1702	1049.62	466.023	583.6
342	50	253.713	51.593	305.306	8.04693	27.1702	340.524	111.473	229.05		100	253.713	102.243	355.956	8.04693	27.1702	391.174	136.798	254.375		250	253.713	254.193	507.906	8.04693	27.1702	543.124	212.773	330.35		500	253.713	507.443	761.156	8.04693	27.1702	796.374	339.398	456.975		750	253.713	760.693	1014.41	8.04693	27.1702	1049.62	466.023	583.6
343	50	253.713	51.593	305.306	8.04693	27.1702	340.524	111.473	229.05		100	253.713	102.243	355.956	8.04693	27.1702	391.174	136.798	254.375		250	253.713	254.193	507.906	8.04693	27.1702	543.124	212.773	330.35		500	253.713	507.443	761.156	8.04693	27.1702	796.374	339.398	456.975		750	253.713	760.693	1014.41	8.04693	27.1702	1049.62	466.023	583.6
344	50	253.713	51.593	305.306	8.04693	27.1702	340.524	111.473	229.05		100	253.713	102.243	355.956	8.04693	27.1702	391.174	136.798	254.375		250	253.713	254.193	507.906	8.04693	27.1702	543.124	212.773	330.35		500	253.713	507.443	761.156	8.04693	27.1702	796.374	339.398	456.975		750	253.713	760.693	1014.41	8.04693	27.1702	1049.62	466.023	583.6
345	50	253.713	51.593	305.306	8.04693	27.1702	340.524	111.473	229.05		100	253.713	102.243	355.956	8.04693	27.1702	391.174	136.798	254.375		250	253.713	254.193	507.906	8.04693	27.1702	543.124	212.773	330.35		500	253.713	507.443	761.156	8.04693	27.1702	796.374	339.398	456.975		750	253.713	760.693	1014.41	8.04693	27.1702	1049.62	466.023	583.6
346	50	253.713	51.593	305.306	8.04693	27.1702	340.524	111.473	229.05		100	253.713	102.243	355.956	8.04693	27.1702	391.174	136.798	254.375		250	253.713	254.193	507.906	8.04693	27.1702	543.124	212.773	330.35		500	253.713	507.443	761.156	8.04693	27.1702	796.374	339.398	456.975		750	253.713	760.693	1014.41	8.04693	27.1702	1049.62	466.023	583.6
347	50	253.713	51.593	305.306	8.04693	27.1702	340.524	111.473	229.05		100	253.713	102.243	355.956	8.04693	27.1702	391.174	136.798	254.375		250	253.713	254.193	507.906	8.04693	27.1702	543.124	212.773	330.35		500	253.713	507.443	761.156	8.04693	27.1702	796.374	339.398	456.975		750	253.713	760.693	1014.41	8.04693	27.1702	1049.62	466.023	583.6
348	50	253.713	51.593	305.306	8.04693	27.1702	340.524	111.473	229.05		100	253.713	102.243	355.956	8.04693	27.1702	391.174	136.798	254.375		250	253.713	254.193	507.906	8.04693	27.1702	543.124	212.773	330.35		500	253.713	507.443	761.156	8.04693	27.1702	796.374	339.398	456.975		750	253.713	760.693	1014.41	8.04693	27.1702	1049.62	466.023	583.6
349	50	253.713	51.593	305.306	8.04693	27.1702	340.524	111.473	229.05		100	253.713	102.243	355.956	8.04693	27.1702	391.174	136.798	254.375		250	253.713	254.193	507.906	8.04693	27.1702	543.124	212.773	330.35		500	253.713	507.443	761.156	8.04693	27.1702	796.374	339.398	456.975		750	253.713	760.693	1014.41	8.04693	27.1702	1049.62	466.023	583.6
350	50	253.713	51.593	305.306	8.04693	27.1702	340.524	111.473	229.05		100	253.713	102.243	355.956	8.04693	27.1702	391.174	136.798	254.375		250	253.713	254.193	507.906	8.04693	27.1702	543.124	212.773	330.35		500	253.713	507.443	761.156	8.04693	27.1702	796.374	339.398	456.975		750	253.713	760.693	1014.41	8.04693	27.1702	1049.62	466.023	583.6
351	50	253.713	51.593	305.306	8.04693	27.1702	340.524	111.473	229.05		100	253.713	102.243	355.956	8.04693	27.1702	391.174	136.798	254.375		250	253.713	254.193	507.906	8.04693	27.1702	543.124	212.773	330.35		500	253.713	507.443	761.156	8.04693	27.1702	796.374	339.398	456.975		750	253.713	760.693	1014.41	8.04693	27.1702	1049.62	466.023	583.6
352	50	253.713	51.593	305.306	8.04693	27.1702	340.524	111.473	229.05		100	253.713	102.243	355.956	8.04693	27.1702	391.174	136.798	254.375		250	253.713	254.193	507.906	8.04693	27.1702	543.124	212.773	330.35		500	253.713	507.443	761.156	8.04693	27.1702	796.374	339.398	456.975		750	253.713	760.693	1014.41	8.04693	27.1702	1049.62	466.023	583.6
353	50	253.713	51.593	305.306	8.04693	27.1702	340.524	111.473	229.05		100	253.713	102.243	355.956	8.04693	27.1702	391.174	136.798	254.375		250	253.713	254.193	507.906	8.04693	27.1702	543.124	212.773	330.35		500	253.713	507.443	761.156	8.04693	27.1702	796.374	339.398	456.975		750	253.713	760.693	1014.41	8.04693	27.1702	1049.62	466.023	583.6
354	50	253.713	51.593	305.306	8.04693	27.1702	340.524	111.473	229.05		100	253.713	102.243	355.956	8.04693	27.1702	391.174	136.798	254.375		250	253.713	254.193	507.906	8.04693	27.1702	543.124	212.773	330.35		500	253.713	507.443	761.156	8.04693	27.1702	796.374	339.398	456.975		750	253.713	760.693	1014.41	8.04693	27.1702	1049.62	466.023	583.6
355	50	253.713	51.593	305.306	8.04693	27.1702	340.524	111.473	229.05		100	253.713	102.243	355.956	8.04693	27.1702	391.174	136.798	254.375		250	253.713	254.193	507.906	8.04693	27.1702	543.124	212.773	330.35		500	253.713	507.443	761.156	8.04693	27.1702	796.374	339.398	456.975		750	253.713	760.693	1014.41	8.04693	27.1702	1049.62	466.023	583.6
356	50	253.713	51.593	305.306	8.04693	27.1702	340.524	111.473	229.05		100	253.713	102.243	355.956	8.04693	27.1702	391.174	136.798	254.375		250	253.713	254.193	507.906	8.04693	27.1702	543.124	212.773	330.35		500	253.713	507.443	761.156	8.04693	27.1702	796.374	339.398	456.975		750	253.713	760.693	1014.41	8.04693	27.1702	1049.62	466.023	583.6
357	50	253.713	51.593	305.306	8.04693	27.1702	340.524	111.473	229.05		100	253.713	102.243	355.956	8.04693	27.1702	391.174	136.798	254.375		250	253.713	254.193	507.906	8.04693	27.1702	543.124	212.773	330.35		500	253.713	507.443	761.156	8.04693	27.1702	796.374	339.398	456.975		750	253.713	760.693	1014.41	8.04693	27.1702	1049.62	466.023	583.6
358	50	253.713	51.593	305.306	8.04693	27.1702	340.524	111.473	229.05		100	253.713	102.243	355.956	8.04693	27.1702	391.174	136.798	254.375		250	253.713	254.193	507.906	8.04693	27.1702	543.124	212.773	330.35		500	253.713	507.443	761.156	8.04693	27.1702	796.374	339.398	456.975		750	253.713	760.693	1014.41	8.04693	27.1702	1049.62	466.023	583.6
359	50	253.713	51.593	305.306	8.04693	27.1702	340.524	111.473	229.05		100	253.713	102.243	355.956	8.04693	27.1702	391.174	136.798	254.375		250	253.713	254.193	507.906	8.04693	27.1702	543.124	212.773	330.35		500	253.713	507.443	761.156	8.04693	27.1702	796.374	339.398	456.975		750	253.713	760.693	1014.41	8.04693	27.1702	1049.62	466.023	583.6
360	50	253.713	51.593	305.306	8.04693	27.1702	340.524	111.473	229.05		100	253.713	102.243	355.956	8.04693	27.1702	391.174	136.798	254.375		250	253.713	254.193	507.906	8.04693	27.1702	543.124	212.773	330.35		500	253.713	507.443	761.156	8.04693	27.1702	796.374	339.398	456.975		750	253.713	760.693	1014.41	8.04693	27.1702	1049.62	466.023	583.6
361	50	253.713	51.593	305.306	8.04693	27.1702	340.524	111.473	229.05		100	253.713	102.243	355.956	8.04693	27.1702	391.174	136.798	254.375		250	253.713	254.193	507.906	8.04693	27.1702	543.124	212.773	330.35		500	253.713	507.443	761.156	8.04693	27.1702	796.374	339.398	456.975		750	253.713	760.693	1014.41	8.04693	27.1702	1049.62	466.023	583.6
362	50	253.713	51.593	305.306	8.04693	27.1702	340.524	111.473	229.05		100	253.713	102.243	355.956	8.04693	27.1702	391.174	136.798	254.375		250	253.713	254.193	507.906	8.04693	27.1702	543.124	212.773	330.35		500	253.713	507.443	761.156	8.04693	27.1702	796.374	339.398	456.975		750	253.713	760.693	1014.41	8.04693	27.1702	1049.62	466.023	583.6
363	50	253.713	51.593	305.306	8.04693	27.1702	340.524	111.473	229.05		100	253.713	102.243	355.956	8.04693	27.1702	391.174	136.798	254.375		250	253.713	254.193	507.906	8.04693	27.1702	543.124	212.773	330.35		500	253.713	507.443	761.156	8.04693	27.1702	796.374	339.398	456.975		750	253.713	760.693	1014.41	8.04693	27.1702	1049.62	466.023	583.6
364	50	253.713	51.593	305.306	8.04693	27.1702	340.524	111.473	229.05		100	253.713	102.243	355.956	8.04693	27.1702	391.174	136.798	254.375		250	253.713	254.193	507.906	8.04693	27.1702	543.124	212.773	330.35		500	253.713	507.443	761.156	8.04693	27.1702	796.374	339.398	456.975		750	253.713	760.693	1014.41	8.04693	27.1702	1049.62	466.023	583.6
365	50	253.713	51.593	305.306	8.04693	27.1702	340.524	111.473	229.05		100	253.713	102.243	355.956	8.04693	27.1702	391.174	136.798	254.375		250	253.713	254.193	507.906	8.04693	27.1702	543.124	212.773	330.35		500	253.713	507.443	761.156	8.04693	27.1702	796.374	339.398	456.975		750	253.713	760.693	1014.41	8.04693	27.1702	1049.62	466.023	583.6
366	50	253.713	51.593	305.306	8.04693	27.1702	340.524	111.473	229.05		100	253.713	102.243	355.956	8.04693	27.1702	391.174	136.798	254.375		250	253.713	254.193	507.906	8.04693	27.1702	543.124	212.773	330.35		500	253.713	507.443	761.156	8.04693	27.1702	796.374	339.398	456.975		750	253.713	760.693	1014.41	8.04693	27.1702	1049.62	466.023	583.6
367	50	253.713	51.593	305.306	8.04693	27.1702	340.524	111.473	229.05		100	253.713	102.243	355.956	8.04693	27.1702	391.174	136.798	254.375		250	253.713	254.193	507.906	8.04693	27.1702	543.124	212.773	330.35		500	253.713	507.443	761.156	8.04693	27.1702	796.374	339.398	456.975		750	253.713	760.693	1014.41	8.04693	27.1702	1049.62	466.023	583.6
368	50	253.713	51.593	305.306	8.04693	27.1702	340.524	111.473	229.05		100	253.713	102.243	355.956	8.04693	27.1702	391.174	136.798	254.375		250	253.713	254.193	507.906	8.04693	27.1702	543.124	212.773	330.35		500	253.713	507.443	761.156	8.04693	27.1702	796.374	339.398	456.975		750	253.713	760.693	1014.41	8.04693	27.1702	1049.62	466.023	583.6
369	50	253.713	51.593	305.306	8.04693	27.1702	340.524	111.473	229.05		100	253.713	102.243	355.956	8.04693	27.1702	391.174	136.798	254.375		250	253.713	254.193	507.906	8.04693	27.1702	543.124	212.773	330.35		500	253.713	507.443	761.156	8.04693	27.1702	796.374	339.398	456.975		750	253.713	760.693	1014.41	8.04693	27.1702	1049.62	466.023	583.6
370	50	253.713	51.593	305.306	8.04693	27.1702	340.524	111.473	229.05		100	253.713	102.243	355.956	8.04693	27.1702	391.174	136.798	254.375		250	253.713	254.193	507.906	8.04693	27.1702	543.124	212.773	330.35		500	253.713	507.443	761.156	8.04693	27.1702	796.374	339.398	456.975		750	253.713	760.693	1014.41	8.04693	27.1702	1049.62	466.023	583.6
371	50	253.713	51.593	305.306	8.04693	27.1702	340.524	111.473	229.05		100	253.713	102.243	355.956	8.04693	27.1702	391.174	136.798	254.375		250	253.713	254.193	507.906	8.04693	27.1702	543.124	212.773	330.35		500	253.713	507.443	761.156	8.04693	27.1702	796.374	339.398	456.975		750	253.713	760.693	1014.41	8.04693	27.1702	1049.62	466.023	583.6
372	50	253.713	51.593	305.306	8.04693	27.1702	340.524	111.473	229.05		100	253.713	102.243	355.956	8.04693	27.1702	391.174	136.798	254.375		250	253.713	254.193	507.906	8.04693	27.1702	543.124	212.773	330.35		500	253.713	507.443	761.156	8.04693	27.1702	796.374	339.398	456.975		750	253.713	760.693	1014.41	8.04693	27.1702	1049.62	466.023	583.6
373	50	253.713	51.593	305.306	8.04693	27.1702	340.524	111.473	229.05		100	253.713	102.243	355.956	8.04693	27.1702	391.174	136.798	254.375		250	253.713	254.193	507.906	8.04693	27.1702	543.124	212.773	330.35		500	253.713	507.443	761.156	8.04693	27.1702	796.374	339.398	456.975		750	253.713	760.693	1014.41	8.04693	27.1702	1049.62	466.023	583.6
374	50	253.713	51.593	305.306	8.04693	27.1702	340.524	111.473	229.05		100	253.713	102.243	355.956	8.04693	27.1702	391.174	136.798	254.375		250	253.713	254.193	507.906	8.04693	27.1702	543.124	212.773	330.35		500	253.713	507.443	761.156	8.04693	27.1702	796.374	339.398	456.975		750	253.713	760.693	1014.41	8.04693	27.1702	1049.62	466.023	583.6
375	50	253.713	51.593	305.306	8.04693	27.1702	340.524	111.473	229.05		100	253.713	102.243	355.956	8.04693	27.1702	391.174	136.798	254.375		250	253.713	254.193	507.906	8.04693	27.1702	543.124	212.773	330.35		500	253.713	507.443	761.156	8.04693	27.1702	796.374	339.398	456.975		750	253.713	760.693	1014.41	8.04693	27.1702	1049.62	466.023	583.6
376	50	253.713	51.593	305.306	8.04693	27.1702	340.524	111.473	229.05		100	253.713	102.243	355.956	8.04693	27.1702	391.174	136.798	254.375		250	253.713	254.193	507.906	8.04693	27.1702	543.124	212.773	330.35		500	253.713	507.443	761.156	8.04693	27.1702	796.374	339.398	456.975		750	253.713	760.693	1014.41	8.04693	27.1702	1049.62	466.023	583.6
377	50	253.713	51.593	305.306	8.04693	27.1702	340.524	111.473	229.05		100	253.713	102.243	355.956	8.04693	27.1702	391.174	136.798	254.375		250	253.713	254.193	507.906	8.04693	27.1702	543.124	212.773	330.35		500	253.713	507.443	761.156	8.04693	27.1702	796.374	339.398	456.975		750	253.713	760.693	1014.41	8.04693	27.1702	1049.62	466.023	583.6
378	50	253.713	51.593	305.306	8.04693	27.1702	340.524	111.473	229.05		100	253.713	102.243	355.956	8.04693	27.1702	391.174	136.798	254.375		250	253.713	254.193	507.906	8.04693	27.1702	543.124	212.773	330.35		500	253.713	507.443	761.156	8.04693	27.1702	796.374	339.398	456.975		750	253.713	760.693	1014.41	8.04693	27.1702	1049.62	466.023	583.6
379	50	253.713	51.593	305.306	8.04693	27.1702	340.524	111.473	229.05		100	253.713	102.243	355.956	8.04693	27.1702	391.174	136.798	254.375		250	253.713	254.193	507.906	8.04693	27.1702	543.124	212.773	330.35		500	253.713	507.443	761.156	8.04693	27.1702	796.374	339.398	456.975		750	253.713	760.693	1014.41	8.04693	27.1702	1049.62	466.023	583.6
380	50	253.713	51.593	305.306	8.04693	27.1702	340.524	111.473	229.05		100	253.713	102.243	355.956	8.04693	27.1702	391.174	136.798	254.375		250	253.713	254.193	507.906	8.04693	27.1702	543.124	212.773	330.35		500	253.713	507.443	761.156	8.04693	27.1702	796.374	339.398	456.975		750	253.713	760.693	1014.41	8.04693	27.1702	1049.62	466.023	583.6
381	50	253.713	51.593	305.306	8.04693	27.1702	340.524	111.473	229.05		100	253.713	102.243	355.956	8.04693	27.1702	391.174	136.798	254.375		250	253.713	254.193	507.906	8.04693	27.1702	543.124	212.773	330.35		500	253.713	507.443	761.156	8.04693	27.1702	796.374	339.398	456.975		750	253.713	760.693	1014.41	8.04693	27.1702	1049.62	466.023	583.6
382	50	253.713	51.593	305.306	8.04693	27.1702	340.524	111.473	229.05		100	253.713	102.243	355.956	8.04693	27.1702	391.174	136.798	254.375		250	253.713	254.193	507.906	8.04693	27.1702	543.124	212.773	330.35		500	253.713	507.443	761.156	8.04693	27.1702	796.374	339.398	456.975		750	253.713	760.693	1014.41	8.04693	27.1702	1049.62	466.023	583.6
383	50	253.713	51.593	305.306	8.04693	27.1702	340.524	111.473	229.05		100	253.713	102.243	355.956	8.04693	27.1702	391.174	136.798	254.375		250	253.713	254.193	507.906	8.04693	27.1702	543.124	212.773	330.35		500	253.713	507.443	761.156	8.04693	27.1702	796.374	339.398	456.975		750	253.713	760.693	1014.41	8.04693	27.1702	1049.62	466.023	583.6
384	50	253.713	51.593	305.306	8.04693	27.1702	340.524	111.473	229.05		100	253.713	102.243	355.956	8.04693	27.1702	391.174	136.798	254.375		250	253.713	254.193	507.906	8.04693	27.1702	543.124	212.773	330.35		500	253.713	507.443	761.156	8.04693	27.1702	796.374	339.398	456.975		750	253.713	760.693	1014.41	8.04693	27.1702	1049.62	466.023	583.6
385	50	253.713	51.593	305.306	8.04693	27.1702	340.524	111.473	229.05		100	253.713	102.243	355.956	8.04693	27.1702	391.174	136.798	254.375		250	253.713	254.193	507.906	8.04693	27.1702	543.124	212.773	330.35		500	253.713	507.443	761.156	8.04693	27.1702	796.374	339.398	456.975		750	253.713	760.693	1014.41	8.04693	27.1702	1049.62	466.023	583.6
386	50	253.713	51.593	305.306	8.04693	27.1702	340.524	111.473	229.05		100	253.713	102.243	355.956	8.04693	27.1702	391.174	136.798	254.375		250	253.713	254.193	507.906	8.04693	27.1702	543.124	212.773	330.35		500	253.713	507.443	761.156	8.04693	27.1702	796.374	339.398	456.975		750	253.713	760.693	1014.41	8.04693	27.1702	1049.62	466.023	583.6
387	50	253.713	51.593	305.306	8.04693	27.1702	340.524	111.473	229.05		100	253.713	102.243	355.956	8.04693	27.1702	391.174	136.798	254.375		250	253.713	254.193	507.906	8.04693	27.1702	543.124	212.773	330.35		500	253.713	507.443	761.156	8.04693	27.1702	796.374	339.398	456.975		750	253.713	760.693	1014.41	8.04693	27.1702	1049.62	466.023	583.6
388	50	253.713	51.593	305.306	8.04693	27.1702	340.524	111.473	229.05		100	253.713	102.243	355.956	8.04693	27.1702	391.174	136.798	254.375		250	253.713	254.193	507.906	8.04693	27.1702	543.124	212.773	330.35		500	253.713	507.443	761.156	8.04693	27.1702	796.374	339.398	456.975		750	253.713	760.693	1014.41	8.04693	27.1702	1049.62	466.023	583.6
389	50	253.713	51.593	305.306	8.04693	27.1702	340.524	111.473	229.05		100	253.713	102.243	355.956	8.04693	27.1702	391.174	136.798	254.375		250	253.713	254.193	507.906	8.04693	27.1702	543.124	212.773	330.35		500	253.713	507.443	761.156	8.04693	27.1702	796.374	339.398	456.975		750	253.713	760.693	1014.41	8.04693	27.1702	1049.62	466.023	583.6
390	50	253.713	51.593	305.306	8.04693	27.1702	340.524	111.473	229.05		100	253.713	102.243	355.956	8.04693	27.1702	391.174	136.798	254.375		250	253.713	254.193	507.906	8.04693	27.1702	543.124	212.773	330.35		500	253.713	507.443	761.156	8.04693	27.1702	796.374	339.398	456.975		750	253.713	760.693	1014.41	8.04693	27.1702	1049.62	466.023	583.6
391	50	253.713	51.593	305.306	8.04693	27.1702	340.524	111.473	229.05		100	253.713	102.243	355.956	8.04693	27.1702	391.174	136.798	254.375		250	253.713	254.193	507.906	8.04693	27.1702	543.124	212.773	330.35		500	253.713	507.443	761.156	8.04693	27.1702	796.374	339.398	456.975		750	253.713	760.693	1014.41	8.04693	27.1702	1049.62	466.023	583.6
392	50	253.713	51.593	305.306	8.04693	27.1702	340.524	111.473	229.05		100	253.713	102.243	355.956	8.04693	27.1702	391.174	136.798	254.375		250	253.713	254.193	507.906	8.04693	27.1702	543.124	212.773	330.35		500	253.713	507.443	761.156	8.04693	27.1702	796.374	339.398	456.975		750	253.713	760.693	1014.41	8.04693	27.1702	1049.62	466.023	583.6
393	50	253.713	51.593	305.306	8.04693	27.1702	340.524	111.473	229.05		100	253.713	102.243	355.956	8.04693	27.1702	391.174	136.798	254.375		250	253.713	254.193	507.906	8.04693	27.1702	543.124	212.773	330.35		500	253.713	507.443	761.156	8.04693	27.1702	796.374	339.398	456.975		750	253.713	760.693	1014.41	8.04693	27.1702	1049.62	466.023	583.6
394	50	253.713	51.593	305.306	8.04693	27.1702	340.524	111.473	229.05		100	253.713	102.243	355.956	8.04693	27.1702	391.174	136.798	254.375		250	253.713	254.193	507.906	8.04693	27.1702	543.124	212.773	330.35		500	253.713	507.443	761.156	8.04693	27.1702	796.374	339.398	456.975		750	253.713	760.693	1014.41	8.04693	27.1702	1049.62	466.023	583.6
395	50	253.713	51.593	305.306	8.04693	27.1702	340.524	111.473	229.05		100	253.713	102.243	355.956	8.04693	27.1702	391.174	136.798	254.375		250	253.713	254.193	507.906	8.04693	27.1702	543.124	212.773	330.35		500	253.713	507.443	761.156	8.04693	27.1702	796.374	339.398	456.975		750	253.713	760.693	1014.41	8.04693	27.1702	1049.62	466.023	583.6
396	50	253.713	51.593	305.306	8.04693	27.1702	340.524	111.473	229.05		100	253.713	102.243	355.956	8.04693	27.1702	391.174	136.798	254.375		250	253.713	254.193	507.906	8.04693	27.1702	543.124	212.773	330.35		500	253.713	507.443	761.156	8.04693	27.1702	796.374	339.398	456.975		750	253.713	760.693	1014.41	8.04693	27.1702	1049.62	466.023	583.6
397	50	253.713	51.593	305.306	8.04693	27.1702	340.524	111.473	229.05		100	253.713	102.243	355.956	8.04693	27.1702	391.174	136.798	254.375		250	253.713	254.193	507.906	8.04693	27.1702	543.124	212.773	330.35		500	253.713	507.443	761.156	8.04693	27.1702	796.374	339.398	456.975		750	253.713	760.693	1014.41	8.04693	27.1702	1049.62	466.023	583.6
398	50	253.713	51.593	305.306	8.04693	27.1702	340.524	111.473	229.05		100	253.713	102.243	355.956	8.04693	27.1702	391.174	136.798	254.375		250	253.713	254.193	507.906	8.04693	27.1702	543.124	212.773	330.35		500	253.713	507.443	761.156	8.04693	27.1702	796.374	339.398	456.975		750	253.713	760.693	1014.41	8.04693	27.1702	1049.62	466.023	583.6
399	50	253.713	51.593	305.306	8.04693	27.1702	340.524	111.473	229.05		100	253.713	102.243	355.956	8.04693	27.1702	391.174	136.798	254.375		250	253.713	254.193	507.906	8.04693	27.1702	543.124	212.773	330.35		500	253.713	507.443	761.156	8.04693	27.1702	796.374	339.398	456.975		750	253.713	760.693	1014.41	8.04693	27.1702	1049.62	466.023	583.6
400	50	253.713	51.593	305.306	8.04693	27.1702	340.524	111.473	229.05		100	253.713	102.243	355.956	8.04693	27.1702	391.174	136.798	254.375		250	253.713	254.193	507.906	8.04693	27.1702	543.124	212.773	330.35		500	253.713	507.443	761.156	8.04693	27.1702	796.374	339.398	456.975		750	253.713	760.693	1014.41	8.04693	27.1702	1049.62	466.023	583.6
401	50	253.713	51.593	305.306	8.04693	27.1702	340.524	111.473	229.05		100	253.713	102.243	355.956	8.04693	27.1702	391.174	136.798	254.375		250	253.713	254.193	507.906	8.04693	27.1702	543.124	212.773	330.35		500	253.713	507.443	761.156	8.04693	27.1702	796.374	339.398	456.975		750	253.713	760.693	1014.41	8.04693	27.1702	1049.62	466.023	583.6
402	50	253.713	51.593	305.306	8.04693	27.1702	340.524	111.473	229.05		100	253.713	102.243	355.956	8.04693	27.1702	391.174	136.798	254.375		250	253.713	254.193	507.906	8.04693	27.1702	543.124	212.773	330.35		500	253.713	507.443	761.156	8.04693	27.1702	796.374	339.398	456.975		750	253.713	760.693	1014.41	8.04693	27.1702	1049.62	466.023	583.6
403	50	253.713	51.593	305.306	8.04693	27.1702	340.524	111.473	229.05		100	253.713	102.243	355.956	8.04693	27.1702	391.174	136.798	254.375		250	253.713	254.193	507.906	8.04693	27.1702	543.124	212.773	330.35		500	253.713	507.443	761.156	8.04693	27.1702	796.374	339.398	456.975		750	253.713	760.693	1014.41	8.04693	27.1702	1049.62	466.023	583.6
404	50	253.713	51.593	305.306	8.04693	27.1702	340.524	111.473	229.05		100	253.713	102.243	355.956	8.04693	27.1702	391.174	136.798	254.375		250	253.713	254.193	507.906	8.04693	27.1702	543.124	212.773	330.35		500	253.713	507.443	761.156	8.04693	27.1702	796.374	339.398	456.975		750	253.713	760.693	1014.41	8.04693	27.1702	1049.62	466.023	583.6
405	50	253.713	51.593	305.306	8.04693	27.1702	340.524	111.473	229.05		100	253.713	102.243	355.956	8.04693	27.1702	391.174	136.798	254.375		250	253.713	254.193	507.906	8.04693	27.1702	543.124	212.773	330.35		500	253.713	507.443	761.156	8.04693	27.1702	796.374	339.398	456.975		750	253.713	760.693	1014.41	8.04693	27.1702	1049.62	466.023	583.6
406	50	253.713	51.593	305.306	8.04693	27.1702	340.524	111.473	229.05		100	253.713	102.243	355.956	8.04693	27.1702	391.174	136.798	254.375		250	253.713	254.193	507.906	8.04693	27.1702	543.124	212.773	330.35		500	253.713	507.443	761.156	8.04693	27.1702	796.374	339.398	456.975		750	253.713	760.693	1014.41	8.04693	27.1702	1049.62	466.023	583.6
407	50	253.713	51.593	305.306	8.04693	27.1702	340.524	111.473	229.05		100	253.713	102.243	355.956	8.04693	27.1702	391.174	136.798	254.375		250	253.713	254.193	507.906	8.04693	27.1702	543.124	212.773	330.35		500	253.713	507.443	761.156	8.04693	27.1702	796.374	339.398	456.975		750	253.713	760.693	1014.41	8.04693	27.1702	1049.62	466.023	583.6
408	50	253.713	51.593	305.306	8.04693	27.1702	340.524	111.473	229.05		100	253.713	102.243	355.956	8.04693	27.1702	391.174	136.798	254.375		250	253.713	254.193	507.906	8.04693	27.1702	543.124	212.773	330.35		500	253.713	507.443	761.156	8.04693	27.1702	796.374	339.398	456.975		750	253.713	760.693	1014.41	8.04693	27.1702	1049.62	466.023	583.6
409	50	253.713	51.593	305.306	8.04693	27.1702	340.524	111.473	229.05		100	253.713	102.243	355.956	8.04693	27.1702	391.174	136.798	254.375		250	253.713	254.193	507.906	8.04693	27.1702	543.124	212.773	330.35		500	253.713	507.443	761.156	8.04693	27.1702	796.374	339.398	456.975		750	253.713	760.693	1014.41	8.04693	27.1702	1049.62	466.023	583.6
410	50	253.713	51.593	305.306	8.04693	27.1702	340.524	111.473	229.05		100	253.713	102.243	355.956	8.04693	27.1702	391.174	136.798	254.375		250	253.713	254.193	507.906	8.04693	27.1702	543.124	212.773	330.35		500	253.713	507.443	761.156	8.04693	27.1702	796.374	339.398	456.975		750	253.713	760.693	1014.41	8.04693	27.1702	1049.62	466.023	583.6
411	50	253.713	51.593	305.306	8.04693	27.1702	340.524	111.473	229.05		100	253.713	102.243	355.956	8.04693	27.1702	391.174	136.798	254.375		250	253.713	254.193	507.906	8.04693	27.1702	543.124	212.773	330.35		500	253.713	507.443	761.156	8.04693	27.1702	796.374	339.398	456.975		750	253.713	760.693	1014.41	8.04693	27.1702	1049.62	466.023	583.6
412	50	253.713	51.593	305.306	8.04693	27.1702	340.524	111.473	229.05		100	253.713	102.243	355.956	8.04693	27.1702	391.174	136.798	254.375		250	253.713	254.193	507.906	8.04693	27.1702	543.124	212.773	330.35		500	253.713	507.443	761.156	8.04693	27.1702	796.374	339.398	456.975		750	253.713	760.693	1014.41	8.04693	27.1702	1049.62	466.023	583.6
413	50	253.713	51.593	305.306	8.04693	27.1702	340.524	111.473	229.05		100	253.713	102.243	355.956	8.04693	27.1702	391.174	136.798	254.375		250	253.713	254.193	507.906	8.04693	27.1702	543.124	212.773	330.35		500	253.713	507.443	761.156	8.04693	27.1702	796.374	339.398	456.975		750	253.713	760.693	1014.41	8.04693	27.1702	1049.62	466.023	583.6
414	50	253.713	51.593	305.306	8.04693	27.1702	340.524	111.473	229.05		100	253.713	102.243	355.956	8.04693	27.1702	391.174	136.798	254.375		250	253.713	254.193	507.906	8.04693	27.1702	543.124	212.773	330.35		500	253.713	507.443	761.156	8.04693	27.1702	796.374	339.398	456.975		750	253.713	760.693	1014.41	8.04693	27.1702	1049.62	466.023	583.6
415	50	253.713	51.593	305.306	8.04693	27.1702	340.524	111.473	229.05		100	253.713	102.243	355.956	8.04693	27.1702	391.174	136.798	254.375		250	253.713	254.193	507.906	8.04693	27.1702	543.124	212.773	330.35		500	253.713	507.443	761.156	8.04693	27.1702	796.374	339.398	456.975		750	253.713	760.693	1014.41	8.04693	27.1702	1049.62	466.023	583.6
416	50	253.713	51.593	305.306	8.04693	27.1702	340.524	111.473	229.05		100	253.713	102.243	355.956	8.04693	27.1702	391.174	136.798	254.375		250	253.713	254.193	507.906	8.04693	27.1702	543.124	212.773	330.35		500	253.713	507.443	761.156	8.04693	27.1702	796.374	339.398	456.975		750	253.713	760.693	1014.41	8.04693	27.1702	1049.62	466.023	583.6
417	50	253.713	51.593	305.306	8.04693	27.1702	340.524	111.473	229.05		100	253.713	102.243	355.956	8.04693	27.1702	391.174	136.798	254.375		250	253.713	254.193	507.906	8.04693	27.1702	543.124	212.773	330.35		500	253.713	507.443	761.156	8.04693	27.1702	796.374	339.398	456.975		750	253.713	760.693	1014.41	8.04693	27.1702	1049.62	466.023	583.6
418	50	253.713	51.593	305.306	8.04693	27.1702	340.524	111.473	229.05		100	253.713	102.243	355.956	8.04693	27.1702	391.174	136.798	254.375		250	253.713	254.193	507.906	8.04693	27.1702	543.124	212.773	330.35		500	253.713	507.443	761.156	8.04693	27.1702	796.374	339.398	456.975		750	253.713	760.693	1014.41	8.04693	27.1702	1049.62	466.023	583.6
419	50	253.713	51.593	305.306	8.04693	27.1702	340.524	111.473	229.05		100	253.713	102.243	355.956	8.04693	27.1702	391.174	136.798	254.375		250	253.713	254.193	507.906	8.04693	27.1702	543.124	212.773	330.35		500	253.713	507.443	761.156	8.04693	27.1702	796.374	339.398	456.975		750	253.713	760.693	1014.41	8.04693	27.1702	1049.62	466.023	583.6
420	50	253.713	51.593	305.306	8.04693	27.1702	340.524	111.473	229.05		100	253.713	102.243	355.956	8.04693	27.1702	391.174	136.798	254.375		250	253.713	254.193	507.906	8.04693	27.1702	543.124	212.773	330.35		500	253.713	507.443	761.156	8.04693	27.1702	796.374	339.398	456.975		750	253.713	760.693	1014.41	8.04693	27.1702	1049.62	466.023	583.6
421	50	253.713	51.593	305.306	8.04693	27.1702	340.524	111.473	229.05		100	253.713	102.243	355.956	8.04693	27.1702	391.174	136.798	254.375		250	253.713	254.193	507.906	8.04693	27.1702	543.124	212.773	330.35		500	253.713	507.443	761.156	8.04693	27.1702	796.374	339.398	456.975		750	253.713	760.693	1014.41	8.04693	27.1702	1049.62	466.023	583.6
422	50	253.713	51.593	305.306	8.04693	27.1702	340.524	111.473	229.05		100	253.713	102.243	355.956	8.04693	27.1702	391.174	136.798	254.375		250	253.713	254.193	507.906	8.04693	27.1702	543.124	212.773	330.35		500	253.713	507.443	761.156	8.04693	27.1702	796.374	339.398	456.975		750	253.713	760.693	1014.41	8.04693	27.1702	1049.62	466.023	583.6
423	50	253.713	51.593	305.306	8.04693	27.1702	340.524	111.473	229.05		100	253.713	102.243	355.956	8.04693	27.1702	391.174	136.798	254.375		250	253.713	254.193	507.906	8.04693	27.1702	543.124	212.773	330.35		500	253.713	507.443	761.156	8.04693	27.1702	796.374	339.398	456.975		750	253.713	760.693	1014.41	8.04693	27.1702	1049.62	466.023	583.6
424	50	253.713	51.593	305.306	8.04693	27.1702	340.524	111.473	229.05		100	253.713	102.243	355.956	8.04693	27.1702	391.174	136.798	254.375		250	253.713	254.193	507.906	8.04693	27.1702	543.124	212.773	330.35		500	253.713	507.443	761.156	8.04693	27.1702	796.374	339.398	456.975		750	253.713	760.693	1014.41	8.04693	27.1702	1049.62	466.023	583.6
425	50	253.713	51.593	305.306	8.04693	27.1702	340.524	111.473	229.05		100	253.713	102.243	355.956	8.04693	27.1702	391.174	136.798	254.375		250	253.713	254.193	507.906	8.04693	27.1702	543.124	212.773	330.35		500	253.713	507.443	761.156	8.04693	27.1702	796.374	339.398	456.975		750	253.713	760.693	1014.41	8.04693	27.1702	1049.62	466.023	583.6
426	50	253.713	51.593	305.306	8.04693	27.1702	340.524	111.473	229.05		100	253.713	102.243	355.956	8.04693	27.1702	391.174	136.798	254.375		250	253.713	254.193	507.906	8.04693	27.1702	543.124	212.773	330.35		500	253.713	507.443	761.156	8.04693	27.1702	796.374	339.398	456.975		750	253.713	760.693	1014.41	8.04693	27.1702	1049.62	466.023	583.6
427	50	253.713	51.593	305.306	8.04693	27.1702	340.524	111.473	229.05		100	253.713	102.243	355.956	8.04693	27.1702	391.174	136.798	254.375		250	253.713	254.193	507.906	8.04693	27.1702	543.124	212.773	330.35		500	253.713	507.443	761.156	8.04693	27.1702	796.374	339.398	456.975		750	253.713	760.693	1014.41	8.04693	27.1702	1049.62	466.023	583.6
428	50	253.713	51.593	305.306	8.04693	27.1702	340.524	111.473	229.05		100	253.713	102.243	355.956	8.04693	27.1702	391.174	136.798	254.375		250	253.713	254.193	507.906	8.04693	27.1702	543.124	212.773	330.35		500	253.713	507.443	761.156	8.04693	27.1702	796.374	339.398	456.975		750	253.713	760.693	1014.41	8.04693	27.1702	1049.62	466.023	583.6
429	50	253.713	51.593	305.306	8.04693	27.1702	340.524	111.473	229.05		100	253.713	102.243	355.956	8.04693	27.1702	391.174	136.798	254.375		250	253.713	254.193	507.906	8.04693	27.1702	543.124	212.773	330.35		500	253.713	507.443	761.156	8.04693	27.1702	796.374	339.398	456.975		750	253.713	760.693	1014.41	8.04693	27.1702	1049.62	466.023	583.6
430	50	253.713	51.593	305.306	8.04693	27.1702	340.524	111.473	229.05		100	253.713	102.243	355.956	8.04693	27.1702	391.174	136.798	254.375		250	253.713	254.193	507.906	8.04693	27.1702	543.124	212.773	330.35		500	253.713	507.443	761.156	8.04693	27.1702	796.374	339.398	456.975		750	253.713	760.693	1014.41	8.04693	27.1702	1049.62	466.023	583.6
431	50	253.713	51.593	305.306	8.04693	27.1702	340.524	111.473	229.05		100	253.713	102.243	355.956	8.04693	27.1702	391.174	136.798	254.375		250	253.713	254.193	507.906	8.04693	27.1702	543.124	212.773	330.35		500	253.713	507.443	761.156	8.04693	27.1702	796.374	339.398	456.975		750	253.713	760.693	1014.41	8.04693	27.1702	1049.62	466.023	583.6
432	50	253.713	51.593	305.306	8.04693	27.1702	340.524	111.473	229.05		100	253.713	102.243	355.956	8.04693	27.1702	391.174	136.798	254.375		250	253.713	254.193	507.906	8.04693	27.1702	543.124	212.773	330.35		500	253.713	507.443	761.156	8.04693	27.1702	796.374	339.398	456.975		750	253.713	760.693	1014.41	8.04693	27.1702	1049.62	466.023	583.6
433	50	253.713	51.593	305.306	8.04693	27.1702	340.524	111.473	229.05		100	253.713	102.243	355.956	8.04693	27.1702	391.174	136.798	254.375		250	253.713	254.193	507.906	8.04693	27.1702	543.124	212.773	330.35		500	253.713	507.443	761.156	8.04693	27.1702	796.374	339.398	456.975		750	253.713	760.693	1014.41	8.04693	27.1702	1049.62	466.023	583.6
434	50	253.713	51.593	305.306	8.04693	27.1702	340.524	111.473	229.05		100	253.713	102.243	355.956	8.04693	27.1702	391.174	136.798	254.375		250	253.713	254.193	507.906	8.04693	27.1702	543.124	212.773	330.35		500	253.713	507.443	761.156	8.04693	27.1702	796.374	339.398	456.975		750	253.713	760.693	1014.41	8.04693	27.1702	1049.62	466.023	583.6
435	50	253.713	51.593	305.306	8.04693	27.1702	340.524	111.473	229.05		100	253.713	102.243	355.956	8.04693	27.1702	391.174	136.798	254.375		250	253.713	254.193	507.906	8.04693	27.1702	543.124	212.773	330.35		500	253.713	507.443	761.156	8.04693	27.1702	796.374	339.398	456.975		750	253.713	760.693	1014.41	8.04693	27.1702	1049.62	466.023	583.6
436	50	253.713	51.593	305.306	8.04693	27.1702	340.524	111.473	229.05		100	253.713	102.243	355.956	8.04693	27.1702	391.174	136.798	254.375		250	253.713	254.193	507.906	8.04693	27.1702	543.124	212.773	330.35		500	253.713	507.443	761.156	8.04693	27.1702	796.374	339.398	456.975		750	253.713	760.693	1014.41	8.04693	27.1702	1049.62	466.023	583.6
437	50	253.713	51.593	305.306	8.04693	27.1702	340.524	111.473	229.05		100	253.713	102.243	355.956	8.04693	27.1702	391.174	136.798	254.375		250	253.713	254.193	507.906	8.04693	27.1702	543.124	212.773	330.35		500	253.713	507.443	761.156	8.04693	27.1702	796.374	339.398	456.975		750	253.713	760.693	1014.41	8.04693	27.1702	1049.62	466.023	583.6
438	50	253.713	51.593	305.306	8.04693	27.1702	340.524	111.473	229.05		100	253.713	102.243	355.956	8.04693	27.1702	391.174	136.798	254.375		250	253.713	254.193	507.906	8.04693	27.1702	543.124	212.773	330.35		500	253.713	507.443	761.156	8.04693	27.1702	796.374	339.398	456.975		750	253.713	760.693	1014.41	8.04693	27.1702	1049.62	466.023	583.6
439	50	253.713	51.593	305.306	8.04693	27.1702	340.524	111.473	229.05		100	253.713	102.243	355.956	8.04693	27.1702	391.174	136.798	254.375		250	253.713	254.193	507.906	8.04693	27.1702	543.124	212.773	330.35		500	253.713	507.443	761.156	8.04693	27.1702	796.374	339.398	456.975		750	253.713	760.693	1014.41	8.04693	27.1702	1049.62	466.023	583.6
440	50	253.713	51.593	305.306	8.04693	27.1702	340.524	111.473	229.05		100	253.713	102.243	355.956	8.04693	27.1702	391.174	136.798	254.375		250	253.713	254.193	507.906	8.04693	27.1702	543.124	212.773	330.35		500	253.713	507.443	761.156	8.04693	27.1702	796.374	339.398	456.975		750	253.713	760.693	1014.41	8.04693	27.1702	1049.62	466.023	583.6
441	50	253.713	51.593	305.306	8.04693	27.1702	340.524	111.473	229.05		100	253.713	102.243	355.956	8.04693	27.1702	391.174	136.798	254.375		250	253.713	254.193	507.906	8.04693	27.1702	543.124	212.773	330.35		500	253.713	507.443	761.156	8.04693	27.1702	796.374	339.398	456.975		750	253.713	760.693	1014.41	8.04693	27.1702	1049.62	466.023	583.6
442	50	253.713	51.593	305.306	8.04693	27.1702	340.524	111.473	229.05		100	253.713	102.243	355.956	8.04693	27.1702	391.174	136.798	254.375		250	253.713	254.193	507.906	8.04693	27.1702	543.124	212.773	330.35		500	253.713	507.443	761.156	8.04693	27.1702	796.374	339.398	456.975		750	253.713	760.693	1014.41	8.04693	27.1702	1049.62	466.023	583.6
443	50	253.713	51.593	305.306	8.04693	27.1702	340.524	111.473	229.05		100	253.713	102.243	355.956	8.04693	27.1702	391.174	136.798	254.375		250	253.713	254.193	507.906	8.04693	27.1702	543.124	212.773	330.35		500	253.713	507.443	761.156	8.04693	27.1702	796.374	339.398	456.975		750	253.713	760.693	1014.41	8.04693	27.1702	1049.62	466.023	583.6
444	50	253.713	51.593	305.306	8.04693	27.1702	340.524	111.473	229.05		100	253.713	102.243	355.956	8.04693	27.1702	391.174	136.798	254.375		250	253.713	254.193	507.906	8.04693	27.1702	543.124	212.773	330.35		500	253.713	507.443	761.156	8.04693	27.1702	796.374	339.398	456.975		750	253.713	760.693	1014.41	8.04693	27.1702	1049.62	466.023	583.6
445	50	253.713	51.593	305.306	8.04693	27.1702	340.524	111.473	229.05		100	253.713	102.243	355.956	8.04693	27.1702	391.174	136.798	254.375		250	253.713	254.193	507.906	8.04693	27.1702	543.124	212.773	330.35		500	253.713	507.443	761.156	8.04693	27.1702	796.374	339.398	456.975		750	253.713	760.693	1014.41	8.04693	27.1702	1049.62	466.023	583.6
446	50	253.713	51.593	305.306	8.04693	27.1702	340.524	111.473	229.05		100	253.713	102.243	355.956	8.04693	27.1702	391.174	136.798	254.375		250	253.713	254.193	507.906	8.04693	27.1702	543.124	212.773	330.35		500	253.713	507.443	761.156	8.04693	27.1702	796.374	339.398	456.975		750	253.713	760.693	1014.41	8.04693	27.1702	1049.62	466.023	583.6
447	50	253.713	51.593	305.306	8.04693	27.1702	340.524	111.473	229.05		100	253.713	102.243	355.956	8.04693	27.1702	391.174	136.798	254.375		250	253.713	254.193	507.906	8.04693	27.1702	543.124	212.773	330.35		500	253.713	507.443	761.156	8.04693	27.1702	796.374	339.398	456.975		750	253.713	760.693	1014.41	8.04693	27.1702	1049.62	466.023	583.6
448	50	253.713	51.593	305.306	8.04693	27.1702	340.524	111.473	229.05		100	253.713	102.243	355.956	8.04693	27.1702	391.174	136.798	254.375		250	253.713	254.193	507.906	8.04693	27.1702	543.124	212.773	330.35		500	253.713	507.443	761.156	8.04693	27.1702	796.374	339.398	456.975		750	253.713	760.693	1014.41	8.04693	27.1702	1049.62	466.023	583.6
449	50	253.713	51.593	305.306	8.04693	27.1702	340.524	111.473	229.05		100	253.713	102.243	355.956	8.04693	27.1702	391.174	136.798	254.375		250	253.713	254.193	507.906	8.04693	27.1702	543.124	212.773	330.35		500	253.713	507.443	761.156	8.04693	27.1702	796.374	339.398	456.975		750	253.713	760.693	1014.41	8.04693	27.1702	1049.62	466.023	583.6
450	50	253.713	51.593	305.306	8.04693	27.1702	340.524	111.473	229.05		100	253.713	102.243	355.956	8.04693	27.1702	391.174	136.798	254.375		250	253.713	254.193	507.906	8.04693	27.1702	543.124	212.773	330.35		500	253.713	507.443	761.156	8.04693	27.1702	796.374	339.398	456.975		750	253.713	760.693	1014.41	8.04693	27.1702	1049.62	466.023	583.6
451	50	253.713	51.593	305.306	8.04693	27.1702	340.524	111.473	229.05		100	253.713	102.243	355.956	8.04693	27.1702	391.174	136.798	254.375		250	253.713	254.193	507.906	8.04693	27.1702	543.124	212.773	330.35		500	253.713	507.443	761.156	8.04693	27.1702	796.374	339.398	456.975		750	253.713	760.693	1014.41	8.04693	27.1702	1049.62	466.023	583.6
452	50	253.713	51.593	305.306	8.04693	27.1702	340.524	111.473	229.05		100	253.713	102.243	355.956	8.04693	27.1702	391.174	136.798	254.375		250	253.713	254.193	507.906	8.04693	27.1702	543.124	212.773	330.35		500	253.713	507.443	761.156	8.04693	27.1702	796.374	339.398	456.975		750	253.713	760.693	1014.41	8.04693	27.1702	1049.62	466.023	583.6
453	50	253.713	51.593	305.306	8.04693	27.1702	340.524	111.473	229.05		100	253.713	102.243	355.956	8.04693	27.1702	391.174	136.798	254.375		250	253.713	254.193	507.906	8.04693	27.1702	543.124	212.773	330.35		500	253.713	507.443	761.156	8.04693	27.1702	796.374	339.398	456.975		750	253.713	760.693	1014.41	8.04693	27.1702	1049.62	466.023	583.6
454	50	253.713	51.593	305.306	8.04693	27.1702	340.524	111.473	229.05		100	253.713	102.243	355.956	8.04693	27.1702	391.174	136.798	254.375		250	253.713	254.193	507.906	8.04693	27.1702	543.124	212.773	330.35		500	253.713	507.443	761.156	8.04693	27.1702	796.374	339.398	456.975		750	253.713	760.693	1014.41	8.04693	27.1702	1049.62	466.023	583.6
455	50	253.713	51.593	305.306	8.04693	27.1702	340.524	111.473	229.05		100	253.713	102.243	355.956	8.04693	27.1702	391.174	136.798	254.375		250	253.713	254.193	507.906	8.04693	27.1702	543.124	212.773	330.35		500	253.713	507.443	761.156	8.04693	27.1702	796.374	339.398	456.975		750	253.713	760.693	1014.41	8.04693	27.1702	1049.62	466.023	583.6
456	50	253.713	51.593	305.306	8.04693	27.1702	340.524	111.473	229.05		100	253.713	102.243	355.956	8.04693	27.1702	391.174	136.798	254.375		250	253.713	254.193	507.906	8.04693	27.1702	543.124	212.773	330.35		500	253.713	507.443	761.156	8.04693	27.1702	796.374	339.398	456.975		750	253.713	760.693	1014.41	8.04693	27.1702	1049.62	466.023	583.6
457	50	253.713	51.593	305.306	8.04693	27.1702	340.524	111.473	229.05		100	253.713	102.243	355.956	8.04693	27.1702	391.174	136.798	254.375		250	253.713	254.193	507.906	8.04693	27.1702	543.124	212.773	330.35		500	253.713	507.443	761.156	8.04693	27.1702	796.374	339.398	456.975		750	253.713	760.693	1014.41	8.04693	27.1702	1049.62	466.023	583.6
458	50	253.713	51.593	305.306	8.04693	27.1702	340.524	111.473	229.05		100	253.713	102.243	355.956	8.04693	27.1702	391.174	136.798	254.375		250	253.713	254.193	507.906	8.04693	27.1702	543.124	212.773	330.35		500	253.713	507.443	761.156	8.04693	27.1702	796.374	339.398	456.975		750	253.713	760.693	1014.41	8.04693	27.1702	1049.62	466.023	583.6
459	50	253.713	51.593	305.306	8.04693	27.1702	340.524	111.473	229.05		100	253.713	102.243	355.956	8.04693	27.1702	391.174	136.798	254.375		250	253.713	254.193	507.906	8.04693	27.1702	543.124	212.773	330.35		500	253.713	507.443	761.156	8.04693	27.1702	796.374	339.398	456.975		750	253.713	760.693	1014.41	8.04693	27.1702	1049.62	466.023	583.6
460	50	253.713	51.593	305.306	8.04693	27.1702	340.524	111.473	229.05		100	253.713	102.243	355.956	8.04693	27.1702	391.174	136.798	254.375		250	253.713	254.193	507.906	8.04693	27.1702	543.124	212.773	330.35		500	253.713	507.443	761.156	8.04693	27.1702	796.374	339.398	456.975		750	253.713	760.693	1014.41	8.04693	27.1702	1049.62	466.023	583.6
461	50	253.713	51.593	305.306	8.04693	27.1702	340.524	111.473	229.05		100	253.713	102.243	355.956	8.04693	27.1702	391.174	136.798	254.375		250	253.713	254.193	507.906	8.04693	27.1702	543.124	212.773	330.35		500	253.713	507.443	761.156	8.04693	27.1702	796.374	339.398	456.975		750	253.713	760.693	1014.41	8.04693	27.1702	1049.62	466.023	583.6
462	50	253.713	51.593	305.306	8.04693	27.1702	340.524	111.473	229.05		100	253.713	102.243	355.956	8.04693	27.1702	391.174	136.798	254.375		250	253.713	254.193	507.906	8.04693	27.1702	543.124	212.773	330.35		500	253.713	507.443	761.156	8.04693	27.1702	796.374	339.398	456.975		750	253.713	760.693	1014.41	8.04693	27.1702	1049.62	466.023	583.6
463	50	253.713	51.593	305.306	8.04693	27.1702	340.524	111.473	229.05		100	253.713	102.243	355.956	8.04693	27.1702	391.174	136.798	254.375		250	253.713	254.193	507.906	8.04693	27.1702	543.124	212.773	330.35		500	253.713	507.443	761.156	8.04693	27.1702	796.374	339.398	456.975		750	253.713	760.693	1014.41	8.04693	27.1702	1049.62	466.023	583.6
464	50	253.713	51.593	305.306	8.04693	27.1702	340.524	111.473	229.05		100	253.713	102.243	355.956	8.04693	27.1702	391.174	136.798	254.375		250	253.713	254.193	507.906	8.04693	27.1702	543.124	212.773	330.35		500	253.713	507.443	761.156	8.04693	27.1702	796.374	339.398	456.975		750	253.713	760.693	1014.41	8.04693	27.1702	1049.62	466.023	583.6
465	50	253.713	51.593	305.306	8.04693	27.1702	340.524	111.473	229.05		100	253.713	102.243	355.956	8.04693	27.1702	391.174	136.798	254.375		250	253.713	254.193	507.906	8.04693	27.1702	543.124	212.773	330.35		500	253.713	507.443	761.156	8.04693	27.1702	796.374	339.398	456.975		750	253.713	760.693	1014.41	8.04693	27.1702	1049.62	466.023	583.6
466	50	253.713	51.593	305.306	8.04693	27.1702	340.524	111.473	229.05		100	253.713	102.243	355.956	8.04693	27.1702	391.174	136.798	254.375		250	253.713	254.193	507.906	8.04693	27.1702	543.124	212.773	330.35		500	253.713	507.443	761.156	8.04693	27.1702	796.374	339.398	456.975		750	253.713	760.693	1014.41	8.04693	27.1702	1049.62	466.023	583.6
467	50	253.713	51.593	305.306	8.04693	27.1702	340.524	111.473	229.05		100	253.713	102.243	355.956	8.04693	27.1702	391.174	136.798	254.375		250	253.713	254.193	507.906	8.04693	27.1702	543.124	212.773	330.35		500	253.713	507.443	761.156	8.04693	27.1702	796.374	339.398	456.975		750	253.713	760.693	1014.41	8.04693	27.1702	1049.62	466.023	583.6
468	50	253.713	51.593	305.306	8.04693	27.1702	340.524	111.473	229.05		100	253.713	102.243	355.956	8.04693	27.1702	391.174	136.798	254.375		250	253.713	254.193	507.906	8.04693	27.1702	543.124	212.773	330.35		500	253.713	507.443	761.156	8.04693	27.1702	796.374	339.398	456.975		750	253.713	760.693	1014.41	8.04693	27.1702	1049.62	466.023	583.6
469	50	253.713	51.593	305.306	8.04693	27.1702	340.524	111.473	229.05		100	253.713	102.243	355.956	8.04693	27.1702	391.174	136.798	254.375		250	253.713	254.193	507.906	8.04693	27.1702	543.124	212.773	330.35		500	253.713	507.443	761.156	8.04693	27.1702	796.374	339.398	456.975		750	253.713	760.693	1014.41	8.04693	27.1702	1049.62	466.023	583.6
470	50	253.713	51.593	305.306	8.04693	27.1702	340.524	111.473	229.05		100	253.713	102.243	355.956	8.04693	27.1702	391.174	136.798	254.375		250	253.713	254.193	507.906	8.04693	27.1702	543.124	212.773	330.35		500	253.713	507.443	761.156	8.04693	27.1702	796.374	339.398	456.975		750	253.713	760.693	1014.41	8.04693	27.1702	1049.62	466.023	583.6
471	50	253.713	51.593	305.306	8.04693	27.1702	340.524	111.473	229.05		100	253.713	102.243	355.956	8.04693	27.1702	391.174	136.798	254.375		250	253.713	254.193	507.906	8.04693	27.1702	543.124	212.773	330.35		500	253.713	507.443	761.156	8.04693	27.1702	796.374	339.398	456.975		750	253.713	760.693	1014.41	8.04693	27.1702	1049.62	466.023	583.6
472	50	253.713	51.593	305.306	8.04693	27.1702	340.524	111.473	229.05		100	253.713	102.243	355.956	8.04693	27.1702	391.174	136.798	254.375		250	253.713	254.193	507.906	8.04693	27.1702	543.124	212.773	330.35		500	253.713	507.443	761.156	8.04693	27.1702	796.374	339.398	456.975		750	253.713	760.693	1014.41	8.04693	27.1702	1049.62	466.023	583.6
473	50	253.713	51.593	305.306	8.04693	27.1702	340.524	111.473	229.05		100	253.713	102.243	355.956	8.04693	27.1702	391.174	136.798	254.375		250	253.713	254.193	507.906	8.04693	27.1702	543.124	212.773	330.35		500	253.713	507.443	761.156	8.04693	27.1702	796.374	339.398	456.975		750	253.713	760.693	1014.41	8.04693	27.1702	1049.62	466.023	583.6
474	50	253.713	51.593	305.306	8.04693	27.1702	340.524	111.473	229.05		100	253.713	102.243	355.956	8.04693	27.1702	391.174	136.798	254.375		250	253.713	254.193	507.906	8.04693	27.1702	543.124	212.773	330.35		500	253.713	507.443	761.156	8.04693	27.1702	796.374	339.398	456.975		750	253.713	760.693	1014.41	8.04693	27.1702	1049.62	466.023	583.6
475	50	253.713	51.593	305.306	8.04693	27.1702	340.524	111.473	229.05		100	253.713	102.243	355.956	8.04693	27.1702	391.174	136.798	254.375		250	253.713	254.193	507.906	8.04693	27.1702	543.124	212.773	330.35		500	253.713	507.443	761.156	8.04693	27.1702	796.374	339.398	456.975		750	253.713	760.693	1014.41	8.04693	27.1702	1049.62	466.023	583.6
476	50	253.713	51.593	305.306	8.04693	27.1702	340.524	111.473	229.05		100	253.713	102.243	355.956	8.04693	27.1702	391.174	136.798	254.375		250	253.713	254.193	507.906	8.04693	27.1702	543.124	212.773	330.35		500	253.713	507.443	761.156	8.04693	27.1702	796.374	339.398	456.975		750	253.713	760.693	1014.41	8.04693	27.1702	1049.62	466.023	583.6
477	50	253.713	51.593	305.306	8.04693	27.1702	340.524	111.473	229.05		100	253.713	102.243	355.956	8.04693	27.1702	391.174	136.798	254.375		250	253.713	254.193	507.906	8.04693	27.1702	543.124	212.773	330.35		500	253.713	507.443	761.156	8.04693	27.1702	796.374	339.398	456.975		750	253.713	760.693	1014.41	8.04693	27.1702	1049.62	466.023	583.6
478	50	253.713	51.593	305.306	8.04693	27.1702	340.524	111.473	229.05		100	253.713	102.243	355.956	8.04693	27.1702	391.174	136.798	254.375		250	253.713	254.193	507.906	8.04693	27.1702	543.124	212.773	330.35		500	253.713	507.443	761.156	8.04693	27.1702	796.374	339.398	456.975		750	253.713	760.693	1014.41	8.04693	27.1702	1049.62	466.023	583.6
479	50	253.713	51.593	305.306	8.04693	27.1702	340.524	111.473	229.05		100	253.713	102.243	355.956	8.04693	27.1702	391.174	136.798	254.375		250	253.713	254.193	507.906	8.04693	27.1702	543.124	212.773	330.35		500	253.713	507.443	761.156	8.04693	27.1702	796.374	339.398	456.975		750	253.713	760.693	1014.41	8.04693	27.1702	1049.62	466.023	583.6
480	50	253.713	51.593	305.306	8.04693	27.1702	340.524	111.473	229.05		100	253.713	102.243	355.956	8.04693	27.1702	391.174	136.798	254.375		250	253.713	254.193	507.906	8.04693	27.1702	543.124	212.773	330.35		500	253.713	507.443	761.156	8.04693	27.1702	796.374	339.398	456.975		750	253.713	760.693	1014.41	8.04693	27.1702	1049.62	466.023	583.6
481	50	253.713	51.593	305.306	8.04693	27.1702	340.524	111.473	229.05		100	253.713	102.243	355.956	8.04693	27.1702	391.174	136.798	254.375		250	253.713	254.193	507.906	8.04693	27.1702	543.124	212.773	330.35		500	253.713	507.443	761.156	8.04693	27.1702	796.374	339.398	456.975		750	253.713	760.693	1014.41	8.04693	27.1702	1049.62	466.023	583.6
482	50	253.713	51.593	305.306	8.04693	27.1702	340.524	111.473	229.05		100	253.713	102.243	355.956	8.04693	27.1702	391.174	136.798	254.375		250	253.713	254.193	507.906	8.04693	27.1702	543.124	212.773	330.35		500	253.713	507.443	761.156	8.04693	27.1702	796.374	339.398	456.975		750	253.713	760.693	1014.41	8.04693	27.1702	1049.62	466.023	583.6
483	50	253.713	51.593	305.306	8.04693	27.1702	340.524	111.473	229.05		100	253.713	102.243	355.956	8.04693	27.1702	391.174	136.798	254.375		250	253.713	254.193	507.906	8.04693	27.1702	543.124	212.773	330.35		500	253.713	507.443	761.156	8.04693	27.1702	796.374	339.398	456.975		750	253.713	760.693	1014.41	8.04693	27.1702	1049.62	466.023	583.6
484	50	253.713	51.593	305.306	8.04693	27.1702	340.524	111.473	229.05		100	253.713	102.243	355.956	8.04693	27.1702	391.174	136.798	254.375		250	253.713	254.193	507.906	8.04693	27.1702	543.124	212.773	330.35		500	253.713	507.443	761.156	8.04693	27.1702	796.374	339.398	456.975		750	253.713	760.693	1014.41	8.04693	27.1702	1049.62	466.023	583.6
485	50	253.713	51.593	305.306	8.04693	27.1702	340.524	111.473	229.05		100	253.713	102.243	355.956	8.04693	27.1702	391.174	136.798	254.375		250	253.713	254.193	507.906	8.04693	27.1702	543.124	212.773	330.35		500	253.713	507.443	761.156	8.04693	27.1702	796.374	339.398	456.975		750	253.713	760.693	1014.41	8.04693	27.1702	1049.62	466.023	583.6
486	50	253.713	51.593	305.306	8.04693	27.1702	340.524	111.473	229.05		100	253.713	102.243	355.956	8.04693	27.1702	391.174	136.798	254.375		250	253.713	254.193	507.906	8.04693	27.1702	543.124	212.773	330.35		500	253.713	507.443	761.156	8.04693	27.1702	796.374	339.398	456.975		750	253.713	760.693	1014.41	8.04693	27.1702	1049.62	466.023	583.6
487	50	253.713	51.593	305.306	8.04693	27.1702	340.524	111.473	229.05		100	253.713	102.243	355.956	8.04693	27.1702	391.174	136.798	254.375		250	253.713	254.193	507.906	8.04693	27.1702	543.124	212.773	330.35		500	253.713	507.443	761.156	8.04693	27.1702	796.374	339.398	456.975		750	253.713	760.693	1014.41	8.04693	27.1702	1049.62	466.023	583.6
488	50	253.713	51.593	305.306	8.04693	27.1702	340.524	111.473	229.05		100	253.713	102.243	355.956	8.04693	27.1702	391.174	136.798	254.375		250	253.713	254.193	507.906	8.04693	27.1702	543.124	212.773	330.35		500	253.713	507.443	761.156	8.04693	27.1702	796.374	339.398	456.975		750	253.713	760.693	1014.41	8.04693	27.1702	1049.62	466.023	583.6
489	50	253.713	51.593	305.306	8.04693	27.1702	340.524	111.473	229.05		100	253.713	102.243	355.956	8.04693	27.1702	391.174	136.798	254.375		250	253.713	254.193	507.906	8.04693	27.1702	543.124	212.773	330.35		500	253.713	507.443	761.156	8.04693	27.1702	796.374	339.398	456.975		750	253.713	760.693	1014.41	8.04693	27.1702	1049.62	466.023	583.6
490	50	253.713	51.593	305.306	8.04693	27.1702	340.524	111.473	229.05		100	253.713	102.243	355.956	8.04693	27.1702	391.174	136.798	254.375		250	253.713	254.193	507.906	8.04693	27.1702	543.124	212.773	330.35		500	253.713	507.443	761.156	8.04693	27.1702	796.374	339.398	456.975		750	253.713	760.693	1014.41	8.04693	27.1702	1049.62	466.023	583.6
491	50	253.713	51.593	305.306	8.04693	27.1702	340.524	111.473	229.05		100	253.713	102.243	355.956	8.04693	27.1702	391.174	136.798	254.375		250	253.713	254.193	507.906	8.04693	27.1702	543.124	212.773	330.35		500	253.713	507.443	761.156	8.04693	27.1702	796.374	339.398	456.975		750	253.713	760.693	1014.41	8.04693	27.1702	1049.62	466.023	583.6
492	50	253.713	51.593	305.306	8.04693	27.1702	340.524	111.473	229.05		100	253.713	102.243	355.956	8.04693	27.1702	391.174	136.798	254.375		250	253.713	254.193	507.906	8.04693	27.1702	543.124	212.773	330.35		500	253.713	507.443	761.156	8.04693	27.1702	796.374	339.398	456.975		750	253.713	760.693	1014.41	8.04693	27.1702	1049.62	466.023	583.6
493	50	253.713	51.593	305.306	8.04693	27.1702	340.524	111.473	229.05		100	253.713	102.243	355.956	8.04693	27.1702	391.174	136.798	254.375		250	253.713	254.193	507.906	8.04693	27.1702	543.124	212.773	330.35		500	253.713	507.443	761.156	8.04693	27.1702	796.374	339.398	456.975		750	253.713	760.693	1014.41	8.04693	27.1702	1049.62	466.023	583.6
494	50	253.713	51.593	305.306	8.04693	27.1702	340.524	111.473	229.05		100	253.713	102.243	355.956	8.04693	27.1702	391.174	136.798	254.375		250	253.713	254.193	507.906	8.04693	27.1702	543.124	212.773	330.35		500	253.713	507.443	761.156	8.04693	27.1702	796.374	339.398	456.975		750	253.713	760.693	1014.41	8.04693	27.1702	1049.62	466.023	583.6
495	50	253.713	51.593	305.306	8.04693	27.1702	340.524	111.473	229.05		100	253.713	102.243	355.956	8.04693	27.1702	391.174	136.798	254.375		250	253.713	254.193	507.906	8.04693	27.1702	543.124	212.773	330.35		500	253.713	507.443	761.156	8.04693	27.1702	796.374	339.398	456.975		750	253.713	760.693	1014.41	8.04693	27.1702	1049.62	466.023	583.6
496	50	253.713	51.593	305.306	8.04693	27.1702	340.524	111.473	229.05		100	253.713	102.243	355.956	8.04693	27.1702	391.174	136.798	254.375		250	253.713	254.193	507.906	8.04693	27.1702	543.124	212.773	330.35		500	253.713	507.443	761.156	8.04693	27.1702	796.374	339.398	456.975		750	253.713	760.693	1014.41	8.04693	27.1702	1049.62	466.023	583.6
497	50	253.713	51.593	305.306	8.04693	27.1702	340.524	111.473	229.05		100	253.713	102.243	355.956	8.04693	27.1702	391.174	136.798	254.375		250	253.713	254.193	507.906	8.04693	27.1702	543.124	212.773	330.35		500	253.713	507.443	761.156	8.04693	27.1702	796.374	339.398	456.975		750	253.713	760.693	1014.41	8.04693	27.1702	1049.62	466.023	583.6
498	50	253.713	51.593	305.306	8.04693	27.1702	340.524	111.473	229.05		100	253.713	102.243	355.956	8.04693	27.1702	391.174	136.798	254.375		250	253.713	254.193	507.906	8.04693	27.1702	543.124	212.773	330.35		500	253.713	507.443	761.156	8.04693	27.1702	796.374	339.398	456.975		750	253.713	760.693	1014.41	8.04693	27.1702	1049.62	466.023	583.6
499	50	253.713	51.593	305.306	8.04693	27.1702	340.524	111.473	229.05		100	253.713	102.243	355.956	8.04693	27.1702	391.174	136.798	254.375		250	253.713	254.193	507.906	8.04693	27.1702	543.124	212.773	330.35		500	253.713	507.443	761.156	8.04693	27.1702	796.374	339.398	456.975		750	253.713	760.693	1014.41	8.04693	27.1702	1049.62	466.023	583.6
500	50	253.713	51.593	305.306	8.04693	27.1702	340.524	111.473	229.05		100	253.713	102.243	355.956	8.04693	27.1702	391.174	136.798	254.375		250	253.713	254.193	507.906	8.04693	27.1702	543.124	212.773	330.35		500	253.713	507.443	761.156	8.04693	27.1702	796.374	339.398	456.975		750	253.713	760.693	1014.41	8.04693	27.1702	1049.62	466.023	583.6
501	50	253.713	51.593	305.306	8.04693	27.1702	340.524	111.473	229.05		100	253.713	102.243	355.956	8.04693	27.1702	391.174	136.798	254.375		250	253.713	254.193	507.906	8.04693	27.1702	543.124	212.773	330.35		500	253.713	507.443	761.156	8.04693	27.1702	796.374	339.398	456.975		750	253.713	760.693	1014.41	8.04693	27.1702	1049.62	466.023	583.6
502	50	253.713	51.593	305.306	8.04693	27.1702	340.524	111.473	229.05		100	253.713	102.243	355.956	8.04693	27.1702	391.174	136.798	254.375		250	253.713	254.193	507.906	8.04693	27.1702	543.124	212.773	330.35		500	253.713	507.443	761.156	8.04693	27.1702	796.374	339.398	456.975		750	253.713	760.693	1014.41	8.04693	27.1702	1049.62	466.023	583.6
503	50	253.713	51.593	305.306	8.04693	27.1702	340.524	111.473	229.05		100	253.713	102.243	355.956	8.04693	27.1702	391.174	136.798	254.375		250	253.713	254.193	507.906	8.04693	27.1702	543.124	212.773	330.35		500	253.713	507.443	761.156	8.04693	27.1702	796.374	339.398	456.975		750	253.713	760.693	1014.41	8.04693	27.1702	1049.62	466.023	583.6
504	50	253.713	51.593	305.306	8.04693	27.1702	340.524	111.473	229.05		100	253.713	102.243	355.956	8.04693	27.1702	391.174	136.798	254.375		250	253.713	254.193	507.906	8.04693	27.1702	543.124	212.773	330.35		500	253.713	507.443	761.156	8.04693	27.1702	796.374	339.398	456.975		750	253.713	760.693	1014.41	8.04693	27.1702	1049.62	466.023	583.6
505	50	253.713	51.593	305.306	8.04693	27.1702	340.524	111.473	229.05		100	253.713	102.243	355.956	8.04693	27.1702	391.174	136.798	254.375		250	253.713	254.193	507.906	8.04693	27.1702	543.124	212.773	330.35		500	253.713	507.443	761.156	8.04693	27.1702	796.374	339.398	456.975		750	253.713	760.693	1014.41	8.04693	27.1702	1049.62	466.023	583.6
506	50	253.713	51.593	305.306	8.04693	27.1702	340.524	111.473	229.05		100	253.713	102.243	355.956	8.04693	27.1702	391.174	136.798	254.375		250	253.713	254.193	507.906	8.04693	27.1702	543.124	212.773	330.35		500	253.713	507.443	761.156	8.04693	27.1702	796.374	339.398	456.975		750	253.713	760.693	1014.41	8.04693	27.1702	1049.62	466.023	583.6
507	50	253.713	51.593	305.306	8.04693	27.1702	340.524	111.473	229.05		100	253.713	102.243	355.956	8.04693	27.1702	391.174	136.798	254.375		250	253.713	254.193	507.906	8.04693	27.1702	543.124	212.773	330.35		500	253.713	507.443	761.156	8.04693	27.1702	796.374	339.398	456.975		750	253.713	760.693	1014.41	8.04693	27.1702	1049.62	466.023	583.6
508	50	253.713	51.593	305.306	8.04693	27.1702	340.524	111.473	229.05		100	253.713	102.243	355.956	8.04693	27.1702	391.174	136.798	254.375		250	253.713	254.193	507.906	8.04693	27.1702	543.124	212.773	330.35		500	253.713	507.443	761.156	8.04693	27.1702	796.374	339.398	456.975		750	253.713	760.693	1014.41	8.04693	27.1702	1049.62	466.023	583.6
509	50	253.713	51.593	305.306	8.04693	27.1702	340.524	111.473	229.05		100	253.713	102.243	355.956	8.04693	27.1702	391.174	136.798	254.375		250	253.713	254.193	507.906	8.04693	27.1702	543.124	212.773	330.35		500	253.713	507.443	761.156	8.04693	27.1702	796.374	339.398	456.975		750	253.713	760.693	1014.41	8.04693	27.1702	1049.62	466.023	583.6
510	50	253.713	51.593	305.306	8.04693	27.1702	340.524	111.473	229.05		100	253.713	102.243	355.956	8.04693	27.1702	391.174	136.798	254.375		250	253.713	254.193	507.906	8.04693	27.1702	543.124	212.773	330.35		500	253.713	507.443	761.156	8.04693	27.1702	796.374	339.398	456.975		750	253.713	760.693	1014.41	8.04693	27.1702	1049.62	466.023	583.6
511	50	253.713	51.593	305.306	8.04693	27.1702	340.524	111.473	229.05		100	253.713	102.243	355.956	8.04693	27.1702	391.174	136.798	254.375		250	253.713	254.193	507.906	8.04693	27.1702	543.124	212.773	330.35		500	253.713	507.443	761.156	8.04693	27.1702	796.374	339.398	456.975		750	253.713	760.693	1014.41	8.04693	27.1702	1049.62	466.023	583.6
512	50	253.713	51.593	305.306	8.04693	27.1702	340.524	111.473	229.05		100	253.713	102.243	355.956	8.04693	27.1702	391.174	136.798	254.375		250	253.713	254.193	507.906	8.04693	27.1702	543.124	212.773	330.35		500	253.713	507.443	761.156	8.04693	27.1702	796.374	339.398	456.975		750	253.713	760.693	1014.41	8.04693	27.1702	1049.62	466.023	583.6
513	50	253.713	51.593	305.306	8.04693	27.1702	340.524	111.473	229.05		100	253.713	102.243	355.956	8.04693	27.1702	391.174	136.798	254.375		250	253.713	254.193	507.906	8.04693	27.1702	543.124	212.773	330.35		500	253.713	507.443	761.156	8.04693	27.1702	796.374	339.398	456.975		750	253.713	760.693	1014.41	8.04693	27.1702	1049.62	466.023	583.6
514	50	253.713	51.593	305.306	8.04693	27.1702	340.524	111.473	229.05		100	253.713	102.243	355.956	8.04693	27.1702	391.174	136.798	254.375		250	253.713	254.193	507.906	8.04693	27.1702	543.124	212.773	330.35		500	253.713	507.443	761.156	8.04693	27.1702	796.374	339.398	456.975		750	253.713	760.693	1014.41	8.04693	27.1702	1049.62	466.023	583.6
515	50	253.713	51.593	305.306	8.04693	27.1702	340.524	111.473	229.05		100	253.713	102.243	355.956	8.04693	27.1702	391.174	136.798	254.375		250	253.713	254.193	507.906	8.04693	27.1702	543.124	212.773	330.35		500	253.713	507.443	761.156	8.04693	27.1702	796.374	339.398	456.975		750	253.713	760.693	1014.41	8.04693	27.1702	1049.62	466.023	583.6
516	50	253.713	51.593	305.306	8.04693	27.1702	340.524	111.473	229.05		100	253.713	102.243	355.956	8.04693	27.1702	391.174	136.798	254.375		250	253.713	254.193	507.906	8.04693	27.1702	543.124	212.773	330.35		500	253.713	507.443	761.156	8.04693	27.1702	796.374	339.398	456.975		750	253.713	760.693	1014.41	8.04693	27.1702	1049.62	466.023	583.6
517	50	253.713	51.593	305.306	8.04693	27.1702	340.524	111.473	229.05		100	253.713	102.243	355.956	8.04693	27.1702	391.174	136.798	254.375		250	253.713	254.193	507.906	8.04693	27.1702	543.124	212.773	330.35		500	253.713	507.443	761.156	8.04693	27.1702	796.374	339.398	456.975		750	253.713	760.693	1014.41	8.04693	27.1702	1049.62	466.023	583.6
518	50	253.713	51.593	305.306	8.04693	27.1702	340.524	111.473	229.05		100	253.713	102.243	355.956	8.04693	27.1702	391.174	136.798	254.375		250	253.713	254.193	507.906	8.04693	27.1702	543.124	212.773	330.35		500	253.713	507.443	761.156	8.04693	27.1702	796.374	339.398	456.975		750	253.713	760.693	1014.41	8.04693	27.1702	1049.62	466.023	583.6
519	50	253.713	51.593	305.306	8.04693	27.1702	340.524	111.473	229.05		100	253.713	102.243	355.956	8.04693	27.1702	391.174	136.798	254.375		250	253.713	254.193	507.906	8.04693	27.1702	543.124	212.773	330.35		500	253.713	507.443	761.156	8.04693	27.1702	796.374	339.398	456.975		750	253.713	760.693	1014.41	8.04693	27.1702	1049.62	466.023	583.6
520	50	253.713	51.593	305.306	8.04693	27.1702	340.524	111.473	229.05		100	253.713	102.243	355.956	8.04693	27.1702	391.174	136.798	254.375		250	253.713	254.193	507.906	8.04693	27.1702	543.124	212.773	330.35		500	253.713	507.443	761.156	8.04693	27.1702	796.374	339.398	456.975		750	253.713	760.693	1014.41	8.04693	27.1702	1049.62	466.023	583.6
521	50	253.713	51.593	305.306	8.04693	27.1702	340.524	111.473	229.05		100	253.713	102.243	355.956	8.04693	27.1702	391.174	136.798	254.375		250	253.713	254.193	507.906	8.04693	27.1702	543.124	212.773	330.35		500	253.713	507.443	761.156	8.04693	27.1702	796.374	339.398	456.975		750	253.713	760.693	1014.41	8.04693	27.1702	1049.62	466.023	583.6
522	50	253.713	51.593	305.306	8.04693	27.1702	340.524	111.473	229.05		100	253.713	102.243	355.956	8.04693	27.1702	391.174	136.798	254.375		250	253.713	254.193	507.906	8.04693	27.1702	543.124	212.773	330.35		500	253.713	507.443	761.156	8.04693	27.1702	796.374	339.398	456.975		750	253.713	760.693	1014.41	8.04693	27.1702	1049.62	466.023	583.6
523	50	253.713	51.593	305.306	8.04693	27.1702	340.524	111.473	229.05		100	253.713	102.243	355.956	8.04693	27.1702	391.174	136.798	254.375		250	253.713	254.193	507.906	8.04693	27.1702	543.124	212.773	330.35		500	253.713	507.443	761.156	8.04693	27.1702	796.374	339.398	456.975		750	253.713	760.693	1014.41	8.04693	27.1702	1049.62	466.023	583.6
524	50	253.713	51.593	305.306	8.04693	27.1702	340.524	111.473	229.05		100	253.713	102.243	355.956	8.04693	27.1702	391.174	136.798	254.375		250	253.713	254.193	507.906	8.04693	27.1702	543.124	212.773	330.35		500	253.713	507.443	761.156	8.04693	27.1702	796.374	339.398	456.975		750	253.713	760.693	1014.41	8.04693	27.1702	1049.62	466.023	583.6
525	50	253.713	51.593	305.306	8.04693	27.1702	340.524	111.473	229.05		100	253.713	102.243	355.956	8.04693	27.1702	391.174	136.798	254.375		250	253.713	254.193	507.906	8.04693	27.1702	543.124	212.773	330.35		500	253.713	507.443	761.156	8.04693	27.1702	796.374	339.398	456.975		750	253.713	760.693	1014.41	8.04693	27.1702	1049.62	466.023	583.6
526	50	253.713	51.593	305.306	8.04693	27.1702	340.524	111.473	229.05		100	253.713	102.243	355.956	8.04693	27.1702	391.174	136.798	254.375		250	253.713	254.193	507.906	8.04693	27.1702	543.124	212.773	330.35		500	253.713	507.443	761.156	8.04693	27.1702	796.374	339.398	456.975		750	253.713	760.693	1014.41	8.04693	27.1702	1049.62	466.023	583.6
527	50	253.713	51.593	305.306	8.04693	27.1702	340.524	111.473	229.05		100	253.713	102.243	355.956	8.04693	27.1702	391.174	136.798	254.375		250	253.713	254.193	507.906	8.04693	27.1702	543.124	212.773	330.35		500	253.713	507.443	761.156	8.04693	27.1702	796.374	339.398	456.975		750	253.713	760.693	1014.41	8.04693	27.1702	1049.62	466.023	583.6
528	50	253.713	51.593	305.306	8.04693	27.1702	340.524	111.473	229.05		100	253.713	102.243	355.956	8.04693	27.1702	391.174	136.798	254.375		250	253.713	254.193	507.906	8.04693	27.1702	543.124	212.773	330.35		500	253.713	507.443	761.156	8.04693	27.1702	796.374	339.398	456.975		750	253.713	760.693	1014.41	8.04693	27.1702	1049.62	466.023	583.6
529	50	253.713	51.593	305.306	8.04693	27.1702	340.524	111.473	229.05		100	253.713	102.243	355.956	8.04693	27.1702	391.174	136.798	254.375		250	253.713	254.193	507.906	8.04693	27.1702	543.124	212.773	330.35		500	253.713	507.443	761.156	8.04693	27.1702	796.374	339.398	456.975		750	253.713	760.693	1014.41	8.04693	27.1702	1049.62	466.023	583.6
530	50	253.713	51.593	305.306	8.04693	27.1702	340.524	111.473	229.05		100	253.713	102.243	355.956	8.04693	27.1702	391.174	136.798	254.375		250	253.713	254.193	507.906	8.04693	27.1702	543.124	212.773	330.35		500	253.713	507.443	761.156	8.04693	27.1702	796.374	339.398	456.975		750	253.713	760.693	1014.41	8.04693	27.1702	1049.62	466.023	583.6
531	50	253.713	51.593	305.306	8.04693	27.1702	340.524	111.473	229.05		100	253.713	102.243	355.956	8.04693	27.1702	391.174	136.798	254.375		250	253.713	254.193	507.906	8.04693	27.1702	543.124	212.773	330.35		500	253.713	507.443	761.156	8.04693	27.1702	796.374	339.398	456.975		750	253.713	760.693	1014.41	8.04693	27.1702	1049.62	466.023	583.6
532	50	253.713	51.593	305.306	8.04693	27.1702	340.524	111.473	229.05		100	253.713	102.243	355.956	8.04693	27.1702	391.174	136.798	254.375		250	253.713	254.193	507.906	8.04693	27.1702	543.124	212.773	330.35		500	253.713	507.443	761.156	8.04693	27.1702	796.374	339.398	456.975		750	253.713	760.693	1014.41	8.04693	27.1702	1049.62	466.023	583.6
533	50	253.713	51.593	305.306	8.04693	27.1702	340.524	111.473	229.05		100	253.713	102.243	355.956	8.04693	27.1702	391.174	136.798	254.375		250	253.713	254.193	507.906	8.04693	27.1702	543.124	212.773	330.35		500	253.713	507.443	761.156	8.04693	27.1702	796.374	339.398	456.975		750	253.713	760.693	1014.41	8.04693	27.1702	1049.62	466.023	583.6
534	50	253.713	51.593	305.306	8.04693	27.1702	340.524	111.473	229.05		100	253.713	102.243	355.956	8.04693	27.1702	391.174	136.798	254.375		250	253.713	254.193	507.906	8.04693	27.1702	543.124	212.773	330.35		500	253.713	507.443	761.156	8.04693	27.1702	796.374	339.398	456.975		750	253.713	760.693	1014.41	8.04693	27.1702	1049.62	466.023	583.6
535	50	253.713	51.593	305.306	8.04693	27.1702	340.524	111.473	229.05		100	253.713	102.243	355.956	8.04693	27.1702	391.174	136.798	254.375		250	253.713	254.193	507.906	8.04693	27.1702	543.124	212.773	330.35		500	253.713	507.443	761.156	8.04693	27.1702	796.374	339.398	456.975		750	253.713	760.693	1014.41	8.04693	27.1702	1049.62	466.023	583.6
536	50	253.713	51.593	305.306	8.04693	27.1702	340.524	111.473	229.05		100	253.713	102.243	355.956	8.04693	27.1702	391.174	136.798	254.375		250	253.713	254.193	507.906	8.04693	27.1702	543.124	212.773	330.35		500	253.713	507.443	761.156	8.04693	27.1702	796.374	339.398	456.975		750	253.713	760.693	1014.41	8.04693	27.1702	1049.62	466.023	583.6
537	50	253.713	51.593	305.306	8.04693	27.1702	340.524	111.473	229.05		100	253.713	102.243	355.956	8.04693	27.1702	391.174	136.798	254.375		250	253.713	254.193	507.906	8.04693	27.1702	543.124	212.773	330.35		500	253.713	507.443	761.156	8.04693	27.1702	796.374	339.398	456.975		750	253.713	760.693	1014.41	8.04693	27.1702	1049.62	466.023	583.6
538	50	253.713	51.593	305.306	8.04693	27.1702	340.524	111.473	229.05		100	253.713	102.243	355.956	8.04693	27.1702	391.174	136.798	254.375		250	253.713	254.193	507.906	8.04693	27.1702	543.124	212.773	330.35		500	253.713	507.443	761.156	8.04693	27.1702	796.374	339.398	456.975		750	253.713	760.693	1014.41	8.04693	27.1702	1049.62	466.023	583.6
539	50	253.713	51.593	305.306	8.04693	27.1702	340.524	111.473	229.05		100	253.713	102.243	355.956	8.04693	27.1702	391.174	136.798	254.375		250	253.713	254.193	507.906	8.04693	27.1702	543.124	212.773	330.35		500	253.713	507.443	761.156	8.04693	27.1702	796.374	339.398	456.975		750	253.713	760.693	1014.41	8.04693	27.1702	1049.62	466.023	583.6
540	50	253.713	51.593	305.306	8.04693	27.1702	340.524	111.473	229.05		100	253.713	102.243	355.956	8.04693	27.1702	391.174	136.798	254.375		250	253.713	254.193	507.906	8.04693	27.1702	543.124	212.773	330.35		500	253.713	507.443	761.156	8.04693	27.1702	796.374	339.398	456.975		750	253.713	760.693	1014.41	8.04693	27.1702	1049.62	466.023	583.6
541	50	253.713	51.593	305.306	8.04693	27.1702	340.524	111.473	229.05		100	253.713	102.243	355.956	8.04693	27.1702	391.174	136.798	254.375		250	253.713	254.193	507.906	8.04693	27.1702	543.124	212.773	330.35		500	253.713	507.443	761.156	8.04693	27.1702	796.374	339.398	456.975		750	253.713	760.693	1014.41	8.04693	27.1702	1049.62	466.023	583.6
542	50	253.713	51.593	305.306	8.04693	27.1702	340.524	111.473	229.05		100	253.713	102.243	355.956	8.04693	27.1702	391.174	136.798	254.375		250	253.713	254.193	507.906	8.04693	27.1702	543.124	212.773	330.35		500	253.713	507.443	761.156	8.04693	27.1702	796.374	339.398	456.975		750	253.713	760.693	1014.41	8.04693	27.1702	1049.62	466.023	583.6
543	50	253.713	51.593	305.306	8.04693	27.1702	340.524	111.473	229.05		100	253.713	102.243	355.956	8.04693	27.1702	391.174	136.798	254.375		250	253.713	254.193	507.906	8.04693	27.1702	543.124	212.773	330.35		500	253.713	507.443	761.156	8.04693	27.1702	796.374	339.398	456.975		750	253.713	760.693	1014.41	8.04693	27.1702	1049.62	466.023	583.6
544	50	253.713	51.593	305.306	8.04693	27.1702	340.524	111.473	229.05		100	253.713	102.243	355.956	8.04693	27.1702	391.174	136.798	254.375		250	253.713	254.193	507.906	8.04693	27.1702	543.124	212.773	330.35		500	253.713	507.443	761.156	8.04693	27.1702	796.374	339.398	456.975		750	253.713	760.693	1014.41	8.04693	27.1702	1049.62	466.023	583.6
545	50	253.713	51.593	305.306	8.04693	27.1702	340.524	111.473	229.05		100	253.713	102.243	355.956	8.04693	27.1702	391.174	136.798	254.375		250	253.713	254.193	507.906	8.04693	27.1702	543.124	212.773	330.35		500	253.713	507.443	761.156	8.04693	27.1702	796.374	339.398	456.975		750	253.713	760.693	1014.41	8.04693	27.1702	1049.62	466.023	583.6
546	50	253.713	51.593	305.306	8.04693	27.1702	340.524	111.473	229.05		100	253.713	102.243	355.956	8.04693	27.1702	391.174	136.798	254.375		250	253.713	254.193	507.906	8.04693	27.1702	543.124	212.773	330.35		500	253.713	507.443	761.156	8.04693	27.1702	796.374	339.398	456.975		750	253.713	760.693	1014.41	8.04693	27.1702	1049.62	466.023	583.6
547	50	253.713	51.593	305.306	8.04693	27.1702	340.524	111.473	229.05		100	253.713	102.243	355.956	8.04693	27.1702	391.174	136.798	254.375		250	253.713	254.193	507.906	8.04693	27.1702	543.124	212.773	330.35		500	253.713	507.443	761.156	8.04693	27.1702	796.374	339.398	456.975		750	253.713	760.693	1014.41	8.04693	27.1702	1049.62	466.023	583.6
548	50	253.713	51.593	305.306	8.04693	27.1702	340.524	111.473	229.05		100	253.713	102.243	355.956	8.04693	27.1702	391.174	136.798	254.375		250	253.713	254.193	507.906	8.04693	27.1702	543.124	212.773	330.35		500	253.713	507.443	761.156	8.04693	27.1702	796.374	339.398	456.975		750	253.713	760.693	1014.41	8.04693	27.1702	1049.62	466.023	583.6
549	50	253.713	51.593	305.306	8.04693	27.1702	340.524	111.473	229.05		100	253.713	102.243	355.956	8.04693	27.1702	391.174	136.798	254.375		250	253.713	254.193	507.906	8.04693	27.1702	543.124	212.773	330.35		500	253.713	507.443	761.156	8.04693	27.1702	796.374	339.398	456.975		750	253.713	760.693	1014.41	8.04693	27.1702	1049.62	466.023	583.6
550	50	253.713	51.593	305.306	8.04693	27.1702	340.524	111.473	229.05		100	253.713	102.243	355.956	8.04693	27.1702	391.174	136.798	254.375		250	253.713	254.193	507.906	8.04693	27.1702	543.124	212.773	330.35		500	253.713	507.443	761.156	8.04693	27.1702	796.374	339.398	456.975		750	253.713	760.693	1014.41	8.04693	27.1702	1049.62	466.023	583.6
551	50	253.713	51.593	305.306	8.04693	27.1702	340.524	111.473	229.05		100	253.713	102.243	355.956	8.04693	27.1702	391.174	136.798	254.375		250	253.713	254.193	507.906	8.04693	27.1702	543.124	212.773	330.35		500	253.713	507.443	761.156	8.04693	27.1702	796.374	339.398	456.975		750	253.713	760.693	1014.41	8.04693	27.1702	1049.62	466.023	583.6
552	50	253.713	51.593	305.306	8.04693	27.1702	340.524	111.473	229.05		100	253.713	102.243	355.956	8.04693	27.1702	391.174	136.798	254.375		250	253.713	254.193	507.906	8.04693	27.1702	543.124	212.773	330.35		500	253.713	507.443	761.156	8.04693	27.1702	796.374	339.398	456.975		750	253.713	760.693	1014.41	8.04693	27.1702	1049.62	466.023	583.6
553	50	253.713	51.593	305.306	8.04693	27.1702	340.524	111.473	229.05		100	253.713	102.243	355.956	8.04693	27.1702	391.174	136.798	254.375		250	253.713	254.193	507.906	8.04693	27.1702	543.124	212.773	330.35		500	253.713	507.443	761.156	8.04693	27.1702	796.374	339.398	456.975		750	253.713	760.693	1014.41	8.04693	27.1702	1049.62	466.023	583.6
554	50	253.713	51.593	305.306	8.04693	27.1702	340.524	111.473	229.05		100	253.713	102.243	355.956	8.04693	27.1702	391.174	136.798	254.375		250	253.713	254.193	507.906	8.04693	27.1702	543.124	212.773	330.35		500	253.713	507.443	761.156	8.04693	27.1702	796.374	339.398	456.975		750	253.713	760.693	1014.41	8.04693	27.1702	1049.62	466.023	583.6
555	50	253.713	51.593	305.306	8.04693	27.1702	340.524	111.473	229.05		100	253.713	102.243	355.956	8.04693	27.1702	391.174	136.798	254.375		250	253.713	254.193	507.906	8.04693	27.1702	543.124	212.773	330.35		500	253.713	507.443	761.156	8.04693	27.1702	796.374	339.398	456.975		750	253.713	760.693	1014.41	8.04693	27.1702	1049.62	466.023	583.6
556	50	253.713	51.593	305.306	8.04693	27.1702	340.524	111.473	229.05		100	253.713	102.243	355.956	8.04693	27.1702	391.174	136.798	254.375		250	253.713	254.193	507.906	8.04693	27.1702	543.124	212.773	330.35		500	253.713	507.443	761.156	8.04693	27.1702	796.374	339.398	456.975		750	253.713	760.693	1014.41	8.04693	27.1702	1049.62	466.023	583.6
557	50	253.713	51.593	305.306	8.04693	27.1702	340.524	111.473	229.05		100	253.713	102.243	355.956	8.04693	27.1702	391.174	136.798	254.375		250	253.713	254.193	507.906	8.04693	27.1702	543.124	212.773	330.35		500	253.713	507.443	761.156	8.04693	27.1702	796.374	339.398	456.975		750	253.713	760.693	1014.41	8.04693	27.1702	1049.62	466.023	583.6
558	50	253.713	51.593	305.306	8.04693	27.1702	340.524	111.473	229.05		100	253.713	102.243	355.956	8.04693	27.1702	391.174	136.798	254.375		250	253.713	254.193	507.906	8.04693	27.1702	543.124	212.773	330.35		500	253.713	507.443	761.156	8.04693	27.1702	796.374	339.398	456.975		750	253.713	760.693	1014.41	8.04693	27.1702	1049.62	466.023	583.6
559	50	253.713	51.593	305.306	8.04693	27.1702	340.524	111.473	229.05		100	253.713	102.243	355.956	8.04693	27.1702	391.174	136.798	254.375		250	253.713	254.193	507.906	8.04693	27.1702	543.124	212.773	330.35		500	253.713	507.443	761.156	8.04693	27.1702	796.374	339.398	456.975		750	253.713	760.693	1014.41	8.04693	27.1702	1049.62	466.023	583.6
560	50	253.713	51.593	305.306	8.04693	27.1702	340.524	111.473	229.05		100	253.713	102.243	355.956	8.04693	27.1702	391.174	136.798	254.375		250	253.713	254.193	507.906	8.04693	27.1702	543.124	212.773	330.35		500	253.713	507.443	761.156	8.04693	27.1702	796.374	339.398	456.975		750	253.713	760.693	1014.41	8.04693	27.1702	1049.62	466.023	583.6
561	50	253.713	51.593	305.306	8.04693	27.1702	340.524	111.473	229.05		100	253.713	102.243	355.956	8.04693	27.1702	391.174	136.798	254.375		250	253.713	254.193	507.906	8.04693	27.1702	543.124	212.773	330.35		500	253.713	507.443	761.156	8.04693	27.1702	796.374	339.398	456.975		750	253.713	760.693	1014.41	8.04693	27.1702	1049.62	466.023	583.6
562	50	253.713	51.593	305.306	8.04693	27.1702	340.524	111.473	229.05		100	253.713	102.243	355.956	8.04693	27.1702	391.174	136.798	254.375		250	253.713	254.193	507.906	8.04693	27.1702	543.124	212.773	330.35		500	253.713	507.443	761.156	8.04693	27.1702	796.374	339.398	456.975		750	253.713	760.693	1014.41	8.04693	27.1702	1049.62	466.023	583.6
563	50	253.713	51.593	305.306	8.04693	27.1702	340.524	111.473	229.05		100	253.713	102.243	355.956	8.04693	27.1702	391.174	136.798	254.375		250	253.713	254.193	507.906	8.04693	27.1702	543.124	212.773	330.35		500	253.713	507.443	761.156	8.04693	27.1702	796.374	339.398	456.975		750	253.713	760.693	1014.41	8.04693	27.1702	1049.62	466.023	583.6
564	50	253.713	51.593	305.306	8.04693	27.1702	340.524	111.473	229.05		100	253.713	102.243	355.956	8.04693	27.1702	391.174	136.798	254.375		250	253.713	254.193	507.906	8.04693	27.1702	543.124	212.773	330.35		500	253.713	507.443	761.156	8.04693	27.1702	796.374	339.398	456.975		750	253.713	760.693	1014.41	8.04693	27.1702	1049.62	466.023	583.6
565	50	253.713	51.593	305.306	8.04693	27.1702	340.524	111.473	229.05		100	253.713	102.243	355.956	8.04693	27.1702	391.174	136.798	254.375		250	253.713	254.193	507.906	8.04693	27.1702	543.124	212.773	330.35		500	253.713	507.443	761.156	8.04693	27.1702	796.374	339.398	456.975		750	253.713	760.693	1014.41	8.04693	27.1702	1049.62	466.023	583.6
566	50	253.713	51.593	305.306	8.04693	27.1702	340.524	111.473	229.05		100	253.713	102.243	355.956	8.04693	27.1702	391.174	136.798	254.375		250	253.713	254.193	507.906	8.04693	27.1702	543.124	212.773	330.35		500	253.713	507.443	761.156	8.04693	27.1702	796.374	339.398	456.975		750	253.713	760.693	1014.41	8.04693	27.1702	1049.62	466.023	583.6
567	50	253.713	51.593	305.306	8.04693	27.1702	340.524	111.473	229.05		100	253.713	102.243	355.956	8.04693	27.1702	391.174	136.798	254.375		250	253.713	254.193	507.906	8.04693	27.1702	543.124	212.773	330.35		500	253.713	507.443	761.156	8.04693	27.1702	796.374	339.398	456.975		750	253.713	760.693	1014.41	8.04693	27.1702	1049.62	466.023	583.6
568	50	253.713	51.593	305.306	8.04693	27.1702	340.524	111.473	229.05		100	253.713	102.243	355.956	8.04693	27.1702	391.174	136.798	254.375		250	253.713	254.193	507.906	8.04693	27.1702	543.124	212.773	330.35		500	253.713	507.443	761.156	8.04693	27.1702	796.374	339.398	456.975		750	253.713	760.693	1014.41	8.04693	27.1702	1049.62	466.023	583.6
569	50	253.713	51.593	305.306	8.04693	27.1702	340.524	111.473	229.05		100	253.713	102.243	355.956	8.04693	27.1702	391.174	136.798	254.375		250	253.713	254.193	507.906	8.04693	27.1702	543.124	212.773	330.35		500	253.713	507.443	761.156	8.04693	27.1702	796.374	339.398	456.975		750	253.713	760.693	1014.41	8.04693	27.1702	1049.62	466.023	583.6
570	50	253.713	51.593	305.306	8.04693	27.1702	340.524	111.473	229.05		100	253.713	102.243	355.956	8.04693	27.1702	391.174	136.798	254.375		250	253.713	254.193	507.906	8.04693	27.1702	543.124	212.773	330.35		500	253.713	507.443	761.156	8.04693	27.1702	796.374	339.398	456.975		750	253.713	760.693	1014.41	8.04693	27.1702	1049.62	466.023	583.6
571	50	253.713	51.593	305.306	8.04693	27.1702	340.524	111.473	229.05		100	253.713	102.243	355.956	8.04693	27.1702	391.174	136.798	254.375		250	253.713	254.193	507.906	8.04693	27.1702	543.124	212.773	330.35		500	253.713	507.443	761.156	8.04693	27.1702	796.374	339.398	456.975		750	253.713	760.693	1014.41	8.04693	27.1702	1049.62	466.023	583.6
572	50	253.713	51.593	305.306	8.04693	27.1702	340.524	111.473	229.05		100	253.713	102.243	355.956	8.04693	27.1702	391.174	136.798	254.375		250	253.713	254.193	507.906	8.04693	27.1702	543.124	212.773	330.35		500	253.713	507.443	761.156	8.04693	27.1702	796.374	339.398	456.975		750	253.713	760.693	1014.41	8.04693	27.1702	1049.62	466.023	583.6
573	50	253.713	51.593	305.306	8.04693	27.1702	340.524	111.473	229.05		100	253.713	102.243	355.956	8.04693	27.1702	391.174	136.798	254.375		250	253.713	254.193	507.906	8.04693	27.1702	543.124	212.773	330.35		500	253.713	507.443	761.156	8.04693	27.1702	796.374	339.398	456.975		750	253.713	760.693	1014.41	8.04693	27.1702	1049.62	466.023	583.6
574	50	253.713	51.593	305.306	8.04693	27.1702	340.524	111.473	229.05		100	253.713	102.243	355.956	8.04693	27.1702	391.174	136.798	254.375		250	253.713	254.193	507.906	8.04693	27.1702	543.124	212.773	330.35		500	253.713	507.443	761.156	8.04693	27.1702	796.374	339.398	456.975		750	253.713	760.693	1014.41	8.04693	27.1702	1049.62	466.023	583.6
575	50	253.713	51.593	305.306	8.04693	27.1702	340.524	111.473	229.05		100	253.713	102.243	355.956	8.04693	27.1702	391.174	136.798	254.375		250	253.713	254.193	507.906	8.04693	27.1702	543.124	212.773	330.35		500	253.713	507.443	761.156	8.04693	27.1702	796.374	339.398	456.975		750	253.713	760.693	1014.41	8.04693	27.1702	1049.62	466.023	583.6
576	50	253.713	51.593	305.306	8.04693	27.1702	340.524	111.473	229.05		100	253.713	102.243	355.956	8.04693	27.1702	391.174	136.798	254.375		250	253.713	254.193	507.906	8.04693	27.1702	543.124	212.773	330.35		500	253.713	507.443	761.156	8.04693	27.1702	796.374	339.398	456.975		750	253.713	760.693	1014.41	8.04693	27.1702	1049.62	466.023	583.6
577	50	253.713	51.593	305.306	8.04693	27.1702	340.524	111.473	229.05		100	253.713	102.243	355.956	8.04693	27.1702	391.174	136.798	254.375		250	253.713	254.193	507.906	8.04693	27.1702	543.124	212.773	330.35		500	253.713	507.443	761.156	8.04693	27.1702	796.374	339.398	456.975		750	253.713	760.693	1014.41	8.04693	27.1702	1049.62	466.023	583.6
578	50	253.713	51.593	305.306	8.04693	27.1702	340.524	111.473	229.05		100	253.713	102.243	355.956	8.04693	27.1702	391.174	136.798	254.375		250	253.713	254.193	507.906	8.04693	27.1702	543.124	212.773	330.35		500	253.713	507.443	761.156	8.04693	27.1702	796.374	339.398	456.975		750	253.713	760.693	1014.41	8.04693	27.1702	1049.62	466.023	583.6
579	50	253.713	51.593	305.306	8.04693	27.1702	340.524	111.473	229.05		100	253.713	102.243	355.956	8.04693	27.1702	391.174	136.798	254.375		250	253.713	254.193	507.906	8.04693	27.1702	543.124	212.773	330.35		500	253.713	507.443	761.156	8.04693	27.1702	796.374	339.398	456.975		750	253.713	760.693	1014.41	8.04693	27.1702	1049.62	466.023	583.6
580	50	253.713	51.593	305.306	8.04693	27.1702	340.524	111.473	229.05		100	253.713	102.243	355.956	8.04693	27.1702	391.174	136.798	254.375		250	253.713	254.193	507.906	8.04693	27.1702	543.124	212.773	330.35		500	253.713	507.443	761.156	8.04693	27.1702	796.374	339.398	456.975		750	253.713	760.693	1014.41	8.04693	27.1702	1049.62	466.023	583.6
581	50	253.713	51.593	305.306	8.04693	27.1702	340.524	111.473	229.05		100	253.713	102.243	355.956	8.04693	27.1702	391.174	136.798	254.375		250	253.713	254.193	507.906	8.04693	27.1702	543.124	212.773	330.35		500	253.713	507.443	761.156	8.04693	27.1702	796.374	339.398	456.975		750	253.713	760.693	1014.41	8.04693	27.1702	1049.62	466.023	583.6
582	50	253.713	51.593	305.306	8.04693	27.1702	340.524	111.473	229.05		100	253.713	102.243	355.956	8.04693	27.1702	391.174	136.798	254.375		250	253.713	254.193	507.906	8.04693	27.1702	543.124	212.773	330.35		500	253.713	507.443	761.156	8.04693	27.1702	796.374	339.398	456.975		750	253.713	760.693	1014.41	8.04693	27.1702	1049.62	466.023	583.6
583	50	253.713	51.593	305.306	8.04693	27.1702	340.524	111.473	229.05		100	253.713	102.243	355.956	8.04693	27.1702	391.174	136.798	254.375		250	253.713	254.193	507.906	8.04693	27.1702	543.124	212.773	330.35		500	253.713	507.443	761.156	8.04693	27.1702	796.374	339.398	456.975		750	253.713	760.693	1014.41	8.04693	27.1702	1049.62	466.023	583.6
584	50	253.713	51.593	305.306	8.04693	27.1702	340.524	111.473	229.05		100	253.713	102.243	355.956	8.04693	27.1702	391.174	136.798	254.375		250	253.713	254.193	507.906	8.04693	27.1702	543.124	212.773	330.35		500	253.713	507.443	761.156	8.04693	27.1702	796.374	339.398	456.975		750	253.713	760.693	1014.41	8.04693	27.1702	1049.62	466.023	583.6
585	50	253.713	51.593	305.306	8.04693	27.1702	340.524	111.473	229.05		100	253.713	102.243	355.956	8.04693	27.1702	391.174	136.798	254.375		250	253.713	254.193	507.906	8.04693	27.1702	543.124	212.773	330.35		500	253.713	507.443	761.156	8.04693	27.1702	796.374	339.398	456.975		750	253.713	760.693	1014.41	8.04693	27.1702	1049.62	466.023	583.6
586	50	253.713	51.593	305.306	8.04693	27.1702	340.524	111.473	229.05		100	253.713	102.243	355.956	8.04693	27.1702	391.174	136.798	254.375		250	253.713	254.193	507.906	8.04693	27.1702	543.124	212.773	330.35		500	253.713	507.443	761.156	8.04693	27.1702	796.374	339.398	456.975		750	253.713	760.693	1014.41	8.04693	27.1702	1049.62	466.023	583.6
587	50	253.713	51.593	305.306	8.04693	27.1702	340.524	111.473	229.05		100	253.713	102.243	355.956	8.04693	27.1702	391.174	136.798	254.375		250	253.713	254.193	507.906	8.04693	27.1702	543.124	212.773	330.35		500	253.713	507.443	761.156	8.04693	27.1702	796.374	339.398	456.975		750	253.713	760.693	1014.41	8.04693	27.1702	1049.62	466.023	583.6
588	50	253.713	51.593	305.306	8.04693	27.1702	340.524	111.473	229.05		100	253.713	102.243	355.956	8.04693	27.1702	391.174	136.798	254.375		250	253.713	254.193	507.906	8.04693	27.1702	543.124	212.773	330.35		500	253.713	507.443	761.156	8.04693	27.1702	796.374	339.398	456.975		750	253.713	760.693	1014.41	8.04693	27.1702	1049.62	466.023	583.6
589	50	253.713	51.593	305.306	8.04693	27.1702	340.524	111.473	229.05		100	253.713	102.243	355.956	8.04693	27.1702	391.174	136.798	254.375		250	253.713	254.193	507.906	8.04693	27.1702	543.124	212.773	330.35		500	253.713	507.443	761.156	8.04693	27.1702	796.374	339.398	456.975		750	253.713	760.693	1014.41	8.04693	27.1702	1049.62	466.023	583.6
590	50	253.713	51.593	305.306	8.04693	27.1702	340.524	111.473	229.05		100	253.713	102.243	355.956	8.04693	27.1702	391.174	136.798	254.375		250	253.713	254.193	507.906	8.04693	27.1702	543.124	212.773	330.35		500	253.713	507.443	761.156	8.04693	27.1702	796.374	339.398	456.975		750	253.713	760.693	1014.41	8.04693	27.1702	1049.62	466.023	583.6
591	50	253.713	51.593	305.306	8.04693	27.1702	340.524	111.473	229.05		100	253.713	102.243	355.956	8.04693	27.1702	391.174	136.798	254.375		250	253.713	254.193	507.906	8.04693	27.1702	543.124	212.773	330.35		500	253.713	507.443	761.156	8.04693	27.1702	796.374	339.398	456.975		750	253.713	760.693	1014.41	8.04693	27.1702	1049.62	466.023	583.6
592	50	253.713	51.593	305.306	8.04693	27.1702	340.524	111.473	229.05		100	253.713	102.243	355.956	8.04693	27.1702	391.174	136.798	254.375		250	253.713	254.193	507.906	8.04693	27.1702	543.124	212.773	330.35		500	253.713	507.443	761.156	8.04693	27.1702	796.374	339.398	456.975		750	253.713	760.693	1014.41	8.04693	27.1702	1049.62	466.023	583.6
593	50	253.713	51.593	305.306	8.04693	27.1702	340.524	111.473	229.05		100	253.713	102.243	355.956	8.04693	27.1702	391.174	136.798	254.375		250	253.713	254.193	507.906	8.04693	27.1702	543.124	212.773	330.35		500	253.713	507.443	761.156	8.04693	27.1702	796.374	339.398	456.975		750	253.713	760.693	1014.41	8.04693	27.1702	1049.62	466.023	583.6
594	50	253.713	51.593	305.306	8.04693	27.1702	340.524	111.473	229.05		100	253.713	102.243	355.956	8.04693	27.1702	391.174	136.798	254.375		250	253.713	254.193	507.906	8.04693	27.1702	543.124	212.773	330.35		500	253.713	507.443	761.156	8.04693	27.1702	796.374	339.398	456.975		750	253.713	760.693	1014.41	8.04693	27.1702	1049.62	466.023	583.6
595	50	253.713	51.593	305.306	8.04693	27.1702	340.524	111.473	229.05		100	253.713	102.243	355.956	8.04693	27.1702	391.174	136.798	254.375		250	253.713	254.193	507.906	8.04693	27.1702	543.124	212.773	330.35		500	253.713	507.443	761.156	8.04693	27.1702	796.374	339.398	456.975		750	253.713	760.693	1014.41	8.04693	27.1702	1049.62	466.023	583.6
596	50	253.713	51.593	305.306	8.04693	27.1702	340.524	111.473	229.05		100	253.713	102.243	355.956	8.04693	27.1702	391.174	136.798	254.375		250	253.713	254.193	507.906	8.04693	27.1702	543.124	212.773	330.35		500	253.713	507.443	761.156	8.04693	27.1702	796.374	339.398	456.975		750	253.713	760.693	1014.41	8.04693	27.1702	1049.62	466.023	583.6
597	50	253.713	51.593	305.306	8.04693	27.1702	340.524	111.473	229.05		100	253.713	102.243	355.956	8.04693	27.1702	391.174	136.798	254.375		250	253.713	254.193	507.906	8.04693	27.1702	543.124	212.773	330.35		500	253.713	507.443	761.156	8.04693	27.1702	796.374	339.398	456.975		750	253.713	760.693	1014.41	8.04693	27.1702	1049.62	466.023	583.6
598	50	253.713	51.593	305.306	8.04693	27.1702	340.524	111.473	229.05		100	253.713	102.243	355.956	8.04693	27.1702	391.174	136.798	254.375		250	253.713	254.193	507.906	8.04693	27.1702	543.124	212.773	330.35		500	253.713	507.443	761.156	8.04693	27.1702	796.374	339.398	456.975		750	253.713	760.693	1014.41	8.04693	27.1702	1049.62	466.023	583.6
599	50	253.713	51.593	305.306	8.04693	27.1702	340.524	111.473	229.05		100	253.713	102.243	355.956	8.04693	27.1702	391.174	136.798	254.375		250	253.713	254.193	507.906	8.04693	27.1702	543.124	212.773	330.35		500	253.713	507.443	761.156	8.04693	27.1702	796.374	339.398	456.975		750	253.713	760.693	1014.41	8.04693	27.1702	1049.62	466.023	583.6
600	50	253.713	51.593	305.306	8.04693	27.1702	340.524	111.473	229.05		100	253.713	102.243	355.956	8.04693	27.1702	391.174	136.798	254.375		250	253.713	254.193	507.906	8.04693	27.1702	543.124	212.773	330.35		500	253.713	507.443	761.156	8.04693	27.1702	796.374	339.398	456.975		750	253.713	760.693	1014.41	8.04693	27.1702	1049.62	466.023	583.6
601	50	253.713	51.593	305.306	8.04693	27.1702	340.524	111.473	229.05		100	253.713	102.243	355.956	8.04693	27.1702	391.174	136.798	254.375		250	253.713	254.193	507.906	8.04693	27.1702	543.124	212.773	330.35		500	253.713	507.443	761.156	8.04693	27.1702	796.374	339.398	456.975		750	253.713	760.693	1014.41	8.04693	27.1702	1049.62	466.023	583.6
602	50	253.713	51.593	305.306	8.04693	27.1702	340.524	111.473	229.05		100	253.713	102.243	355.956	8.04693	27.1702	391.174	136.798	254.375		250	253.713	254.193	507.906	8.04693	27.1702	543.124	212.773	330.35		500	253.713	507.443	761.156	8.04693	27.1702	796.374	339.398	456.975		750	253.713	760.693	1014.41	8.04693	27.1702	1049.62	466.023	583.6
603	50	253.713	51.593	305.306	8.04693	27.1702	340.524	111.473	229.05		100	253.713	102.243	355.956	8.04693	27.1702	391.174	136.798	254.375		250	253.713	254.193	507.906	8.04693	27.1702	543.124	212.773	330.35		500	253.713	507.443	761.156	8.04693	27.1702	796.374	339.398	456.975		750	253.713	760.693	1014.41	8.04693	27.1702	1049.62	466.023	583.6
604	50	253.713	51.593	305.306	8.04693	27.1702	340.524	111.473	229.05		100	253.713	102.243	355.956	8.04693	27.1702	391.174	136.798	254.375		250	253.713	254.193	507.906	8.04693	27.1702	543.124	212.773	330.35		500	253.713	507.443	761.156	8.04693	27.1702	796.374	339.398	456.975		750	253.713	760.693	1014.41	8.04693	27.1702	1049.62	466.023	583.6
605	50	253.713	51.593	305.306	8.04693	27.1702	340.524	111.473	229.05		100	253.713	102.243	355.956	8.04693	27.1702	391.174	136.798	254.375		250	253.713	254.193	507.906	8.04693	27.1702	543.124	212.773	330.35		500	253.713	507.443	761.156	8.04693	27.1702	796.374	339.398	456.975		750	253.713	760.693	1014.41	8.04693	27.1702	1049.62	466.023	583.6
606	50	253.713	51.593	305.306	8.04693	27.1702	340.524	111.473	229.05		100	253.713	102.243	355.956	8.04693	27.1702	391.174	136.798	254.375		250	253.713	254.193	507.906	8.04693	27.1702	543.124	212.773	330.35		500	253.713	507.443	761.156	8.04693	27.1702	796.374	339.398	456.975		750	253.713	760.693	1014.41	8.04693	27.1702	1049.62	466.023	583.6
607	50	253.713	51.593	305.306	8.04693	27.1702	340.524	111.473	229.05		100	253.713	102.243	355.956	8.04693	27.1702	391.174	136.798	254.375		250	253.713	254.193	507.906	8.04693	27.1702	543.124	212.773	330.35		500	253.713	507.443	761.156	8.04693	27.1702	796.374	339.398	456.975		750	253.713	760.693	1014.41	8.04693	27.1702	1049.62	466.023	583.6
608	50	253.713	51.593	305.306	8.04693	27.1702	340.524	111.473	229.05		100	253.713	102.243	355.956	8.04693	27.1702	391.174	136.798	254.375		250	253.713	254.193	507.906	8.04693	27.1702	543.124	212.773	330.35		500	253.713	507.443	761.156	8.04693	27.1702	796.374	339.398	456.975		750	253.713	760.693	1014.41	8.04693	27.1702	1049.62	466.023	583.6
609	50	253.713	51.593	305.306	8.04693	27.1702	340.524	111.473	229.05		100	253.713	102.243	355.956	8.04693	27.1702	391.174	136.798	254.375		250	253.713	254.193	507.906	8.04693	27.1702	543.124	212.773	330.35		500	253.713	507.443	761.156	8.04693	27.1702	796.374	339.398	456.975		750	253.713	760.693	1014.41	8.04693	27.1702	1049.62	466.023	583.6
610	50	253.713	51.593	305.306	8.04693	27.1702	340.524	111.473	229.05		100	253.713	102.243	355.956	8.04693	27.1702	391.174	136.798	254.375		250	253.713	254.193	507.906	8.04693	27.1702	543.124	212.773	330.35		500	253.713	507.443	761.156	8.04693	27.1702	796.374	339.398	456.975		750	253.713	760.693	1014.41	8.04693	27.1702	1049.62	466.023	583.6
611	50	253.713	51.593	305.306	8.04693	27.1702	340.524	111.473	229.05		100	253.713	102.243	355.956	8.04693	27.1702	391.174	136.798	254.375		250	253.713	254.193	507.906	8.04693	27.1702	543.124	212.773	330.35		500	253.713	507.443	761.156	8.04693	27.1702	796.374	339.398	456.975		750	253.713	760.693	1014.41	8.04693	27.1702	1049.62	466.023	583.6
612	50	253.713	51.593	305.306	8.04693	27.1702	340.524	111.473	229.05		100	253.713	102.243	355.956	8.04693	27.1702	391.174	136.798	254.375		250	253.713	254.193	507.906	8.04693	27.1702	543.124	212.773	330.35		500	253.713	507.443	761.156	8.04693	27.1702	796.374	339.398	456.975		750	253.713	760.693	1014.41	8.04693	27.1702	1049.62	466.023	583.6
613	50	253.713	51.593	305.306	8.04693	27.1702	340.524	111.473	229.05		100	253.713	102.243	355.956	8.04693	27.1702	391.174	136.798	254.375		250	253.713	254.193	507.906	8.04693	27.1702	543.124	212.773	330.35		500	253.713	507.443	761.156	8.04693	27.1702	796.374	339.398	456.975		750	253.713	760.693	1014.41	8.04693	27.1702	1049.62	466.023	583.6
614	50	253.713	51.593	305.306	8.04693	27.1702	340.524	111.473	229.05		100	253.713	102.243	355.956	8.04693	27.1702	391.174	136.798	254.375		250	253.713	254.193	507.906	8.04693	27.1702	543.124	212.773	330.35		500	253.713	507.443	761.156	8.04693	27.1702	796.374	339.398	456.975		750	253.713	760.693	1014.41	8.04693	27.1702	1049.62	466.023	583.6
615	50	253.713	51.593	305.306	8.04693	27.1702	340.524	111.473	229.05		100	253.713	102.243	355.956	8.04693	27.1702	391.174	136.798	254.375		250	253.713	254.193	507.906	8.04693	27.1702	543.124	212.773	330.35		500	253.713	507.443	761.156	8.04693	27.1702	796.374	339.398	456.975		750	253.713	760.693	1014.41	8.04693	27.1702	1049.62	466.023	583.6
616	50	253.713	51.593	305.306	8.04693	27.1702	340.524	111.473	229.05		100	253.713	102.243	355.956	8.04693	27.1702	391.174	136.798	254.375		250	253.713	254.193	507.906	8.04693	27.1702	543.124	212.773	330.35		500	253.713	507.443	761.156	8.04693	27.1702	796.374	339.398	456.975		750	253.713	760.693	1014.41	8.04693	27.1702	1049.62	466.023	583.6
617	50	253.713	51.593	305.306	8.04693	27.1702	340.524	111.473	229.05		100	253.713	102.243	355.956	8.04693	27.1702	391.174	136.798	254.375		250	253.713	254.193	507.906	8.04693	27.1702	543.124	212.773	330.35		500	253.713	507.443	761.156	8.04693	27.1702	796.374	339.398	456.975		750	253.713	760.693	1014.41	8.04693	27.1702	1049.62	466.023	583.6
618	50	253.713	51.593	305.306	8.04693	27.1702	340.524	111.473	229.05		100	253.713	102.243	355.956	8.04693	27.1702	391.174	136.798	254.375		250	253.713	254.193	507.906	8.04693	27.1702	543.124	212.773	330.35		500	253.713	507.443	761.156	8.04693	27.1702	796.374	339.398	456.975		750	253.713	760.693	1014.41	8.04693	27.1702	1049.62	466.023	583.6
619	50	253.713	51.593	305.306	8.04693	27.1702	340.524	111.473	229.05		100	253.713	102.243	355.956	8.04693	27.1702	391.174	136.798	254.375		250	253.713	254.193	507.906	8.04693	27.1702	543.124	212.773	330.35		500	253.713	507.443	761.156	8.04693	27.1702	796.374	339.398	456.975		750	253.713	760.693	1014.41	8.04693	27.1702	1049.62	466.023	583.6
620	50	253.713	51.593	305.306	8.04693	27.1702	340.524	111.473	229.05		100	253.713	102.243	355.956	8.04693	27.1702	391.174	136.798	254.375		250	253.713	254.193	507.906	8.04693	27.1702	543.124	212.773	330.35		500	253.713	507.443	761.156	8.04693	27.1702	796.374	339.398	456.975		750	253.713	760.693	1014.41	8.04693	27.1702	1049.62	466.023	583.6
621	50	253.713	51.593	305.306	8.04693	27.1702	340.524	111.473	229.05		100	253.713	102.243	355.956	8.04693	27.1702	391.174	136.798	254.375		250	253.713	254.193	507.906	8.04693	27.1702	543.124	212.773	330.35		500	253.713	507.443	761.156	8.04693	27.1702	796.374	339.398	456.975		750	253.713	760.693	1014.41	8.04693	27.1702	1049.62	466.023	583.6
622	50	253.713	51.593	305.306	8.04693	27.1702	340.524	111.473	229.05		100	253.713	102.243	355.956	8.04693	27.1702	391.174	136.798	254.375		250	253.713	254.193	507.906	8.04693	27.1702	543.124	212.773	330.35		500	253.713	507.443	761.156	8.04693	27.1702	796.374	339.398	456.975		750	253.713	760.693	1014.41	8.04693	27.1702	1049.62	466.023	583.6
623	50	253.713	51.593	305.306	8.04693	27.1702	340.524	111.473	229.05		100	253.713	102.243	355.956	8.04693	27.1702	391.174	136.798	254.375		250	253.713	254.193	507.906	8.04693	27.1702	543.124	212.773	330.35		500	253.713	507.443	761.156	8.04693	27.1702	796.374	339.398	456.975		750	253.713	760.693	1014.41	8.04693	27.1702	1049.62	466.023	583.6
624	50	253.713	51.593	305.306	8.04693	27.1702	340.524	111.473	229.05		100	253.713	102.243	355.956	8.04693	27.1702	391.174	136.798	254.375		250	253.713	254.193	507.906	8.04693	27.1702	543.124	212.773	330.35		500	253.713	507.443	761.156	8.04693	27.1702	796.374	339.398	456.975		750	253.713	760.693	1014.41	8.04693	27.1702	1049.62	466.023	583.6
625	50	253.713	51.593	305.306	8.04693	27.1702	340.524	111.473	229.05		100	253.713	102.243	355.956	8.04693	27.1702	391.174	136.798	254.375		250	253.713	254.193	507.906	8.04693	27.1702	543.124	212.773	330.35		500	253.713	507.443	761.156	8.04693	27.1702	796.374	339.398	456.975		750	253.713	760.693	1014.41	8.04693	27.1702	1049.62	466.023	583.6
626	50	253.713	51.593	305.306	8.04693	27.1702	340.524	111.473	229.05		100	253.713	102.243	355.956	8.04693	27.1702	391.174	136.798	254.375		250	253.713	254.193	507.906	8.04693	27.1702	543.124	212.773	330.35		500	253.713	507.443	761.156	8.04693	27.1702	796.374	339.398	456.975		750	253.713	760.693	1014.41	8.04693	27.1702	1049.62	466.023	583.6
627	50	253.713	51.593	305.306	8.04693	27.1702	340.524	111.473	229.05		100	253.713	102.243	355.956	8.04693	27.1702	391.174	136.798	254.375		250	253.713	254.193	507.906	8.04693	27.1702	543.124	212.773	330.35		500	253.713	507.443	761.156	8.04693	27.1702	796.374	339.398	456.975		750	253.713	760.693	1014.41	8.04693	27.1702	1049.62	466.023	583.6
628	50	253.713	51.593	305.306	8.04693	27.1702	340.524	111.473	229.05		100	253.713	102.243	355.956	8.04693	27.1702	391.174	136.798	254.375		250	253.713	254.193	507.906	8.04693	27.1702	543.124	212.773	330.35		500	253.713	507.443	761.156	8.04693	27.1702	796.374	339.398	456.975		750	253.713	760.693	1014.41	8.04693	27.1702	1049.62	466.023	583.6
629	50	253.713	51.593	305.306	8.04693	27.1702	340.524	111.473	229.05		100	253.713	102.243	355.956	8.04693	27.1702	391.174	136.798	254.375		250	253.713	254.193	507.906	8.04693	27.1702	543.124	212.773	330.35		500	253.713	507.443	761.156	8.04693	27.1702	796.374	339.398	456.975		750	253.713	760.693	1014.41	8.04693	27.1702	1049.62	466.023	583.6
630	50	253.713	51.593	305.306	8.04693	27.1702	340.524	111.473	229.05		100	253.713	102.243	355.956	8.04693	27.1702	391.174	136.798	254.375		250	253.713	254.193	507.906	8.04693	27.1702	543.124	212.773	330.35		500	253.713	507.443	761.156	8.04693	27.1702	796.374	339.398	456.975		750	253.713	760.693	1014.41	8.04693	27.1702	1049.62	466.023	583.6
631	50	253.713	51.593	305.306	8.04693	27.1702	340.524	111.473	229.05		100	253.713	102.243	355.956	8.04693	27.1702	391.174	136.798	254.375		250	253.713	254.193	507.906	8.04693	27.1702	543.124	212.773	330.35		500	253.713	507.443	761.156	8.04693	27.1702	796.374	339.398	456.975		750	253.713	760.693	1014.41	8.04693	27.1702	1049.62	466.023	583.6
632	50	253.713	51.593	305.306	8.04693	27.1702	340.524	111.473	229.05		100	253.713	102.243	355.956	8.04693	27.1702	391.174	136.798	254.375		250	253.713	254.193	507.906	8.04693	27.1702	543.124	212.773	330.35		500	253.713	507.443	761.156	8.04693	27.1702	796.374	339.398	456.975		750	253.713	760.693	1014.41	8.04693	27.1702	1049.62	466.023	583.6
633	50	253.713	51.593	305.306	8.04693	27.1702	340.524	111.473	229.05		100	253.713	102.243	355.956	8.04693	27.1702	391.174	136.798	254.375		250	253.713	254.193	507.906	8.04693	27.1702	543.124	212.773	330.35		500	253.713	507.443	761.156	8.04693	27.1702	796.374	339.398	456.975		750	253.713	760.693	1014.41	8.04693	27.1702	1049.62	466.023	583.6
634	50	253.713	51.593	305.306	8.04693	27.1702	340.524	111.473	229.05		100	253.713	102.243	355.956	8.04693	27.1702	391.174	136.798	254.375		250	253.713	254.193	507.906	8.04693	27.1702	543.124	212.773	330.35		500	253.713	507.443	761.156	8.04693	27.1702	796.374	339.398	456.975		750	253.713	760.693	1014.41	8.04693	27.1702	1049.62	466.023	583.6
635	50	253.713	51.593	305.306	8.04693	27.1702	340.524	111.473	229.05		100	253.713	102.243	355.956	8.04693	27.1702	391.174	136.798	254.375		250	253.713	254.193	507.906	8.04693	27.1702	543.124	212.773	330.35		500	253.713	507.443	761.156	8.04693	27.1702	796.374	339.398	456.975		750	253.713	760.693	1014.41	8.04693	27.1702	1049.62	466.023	583.6
636	50	253.713	51.593	305.306	8.04693	27.1702	340.524	111.473	229.05		100	253.713	102.243	355.956	8.04693	27.1702	391.174	136.798	254.375		250	253.713	254.193	507.906	8.04693	27.1702	543.124	212.773	330.35		500	253.713	507.443	761.156	8.04693	27.1702	796.374	339.398	456.975		750	253.713	760.693	1014.41	8.04693	27.1702	1049.62	466.023	583.6
637	50	253.713	51.593	305.306	8.04693	27.1702	340.524	111.473	229.05		100	253.713	102.243	355.956	8.04693	27.1702	391.174	136.798	254.375		250	253.713	254.193	507.906	8.04693	27.1702	543.124	212.773	330.35		500	253.713	507.443	761.156	8.04693	27.1702	796.374	339.398	456.975		750	253.713	760.693	1014.41	8.04693	27.1702	1049.62	466.023	583.6
638	50	253.713	51.593	305.306	8.04693	27.1702	340.524	111.473	229.05		100	253.713	102.243	355.956	8.04693	27.1702	391.174	136.798	254.375		250	253.713	254.193	507.906	8.04693	27.1702	543.124	212.773	330.35		500	253.713	507.443	761.156	8.04693	27.1702	796.374	339.398	456.975		750	253.713	760.693	1014.41	8.04693	27.1702	1049.62	466.023	583.6
639	50	253.713	51.593	305.306	8.04693	27.1702	340.524	111.473	229.05		100	253.713	102.243	355.956	8.04693	27.1702	391.174	136.798	254.375		250	253.713	254.193	507.906	8.04693	27.1702	543.124	212.773	330.35		500	253.713	507.443	761.156	8.04693	27.1702	796.374	339.398	456.975		750	253.713	760.693	1014.41	8.04693	27.1702	1049.62	466.023	583.6
640	50	253.713	51.593	305.306	8.04693	27.1702	340.524	111.473	229.05		100	253.713	102.243	355.956	8.04693	27.1702	391.174	136.798	254.375		250	253.713	254.193	507.906	8.04693	27.1702	543.124	212.773	330.35		500	253.713	507.443	761.156	8.04693	27.1702	796.374	339.398	456.975		750	253.713	760.693	1014.41	8.04693	27.1702	1049.62	466.023	583.6
641	50	253.713	51.593	305.306	8.04693	27.1702	340.524	111.473	229.05		100	253.713	102.243	355.956	8.04693	27.1702	391.174	136.798	254.375		250	253.713	254.193	507.906	8.04693	27.1702	543.124	212.773	330.35		500	253.713	507.443	761.156	8.04693	27.1702	796.374	339.398	456.975		750	253.713	760.693	1014.41	8.04693	27.1702	1049.62	466.023	583.6
642	50	253.713	51.593	305.306	8.04693	27.1702	340.524	111.473	229.05		100	253.713	102.243	355.956	8.04693	27.1702	391.174	136.798	254.375		250	253.713	254.193	507.906	8.04693	27.1702	543.124	212.773	330.35		500	253.713	507.443	761.156	8.04693	27.1702	796.374	339.398	456.975		750	253.713	760.693	1014.41	8.04693	27.1702	1049.62	466.023	583.6
643	50	253.713	51.593	305.306	8.04693	27.1702	340.524	111.473	229.05		100	253.713	102.243	355.956	8.04693	27.1702	391.174	136.798	254.375		250	253.713	254.193	507.906	8.04693	27.1702	543.124	212.773	330.35		500	253.713	507.443	761.156	8.04693	27.1702	796.374	339.398	456.975		750	253.713	760.693	1014.41	8.04693	27.1702	1049.62	466.023	583.6
644	50	253.713	51.593	305.306	8.04693	27.1702	340.524	111.473	229.05		100	253.713	102.243	355.956	8.04693	27.1702	391.174	136.798	254.375		250	253.713	254.193	507.906	8.04693	27.1702	543.124	212.773	330.35		500	253.713	507.443	761.156	8.04693	27.1702	796.374	339.398	456.975		750	253.713	760.693	1014.41	8.04693	27.1702	1049.62	466.023	583.6
645	50	253.713	51.593	305.306	8.04693	27.1702	340.524	111.473	229.05		100	253.713	102.243	355.956	8.04693	27.1702	391.174	136.798	254.375		250	253.713	254.193	507.906	8.04693	27.1702	543.124	212.773	330.35		500	253.713	507.443	761.156	8.04693	27.1702	796.374	339.398	456.975		750	253.713	760.693	1014.41	8.04693	27.1702	1049.62	466.023	583.6
646	50	253.713	51.593	305.306	8.04693	27.1702	340.524	111.473	229.05		100	253.713	102.243	355.956	8.04693	27.1702	391.174	136.798	254.375		250	253.713	254.193	507.906	8.04693	27.1702	543.124	212.773	330.35		500	253.713	507.443	761.156	8.04693	27.1702	796.374	339.398	456.975		750	253.713	760.693	1014.41	8.04693	27.1702	1049.62	466.023	583.6
647	50	253.713	51.593	305.306	8.04693	27.1702	340.524	111.473	229.05		100	253.713	102.243	355.956	8.04693	27.1702	391.174	136.798	254.375		250	253.713	254.193	507.906	8.04693	27.1702	543.124	212.773	330.35		500	253.713	507.443	761.156	8.04693	27.1702	796.374	339.398	456.975		750	253.713	760.693	1014.41	8.04693	27.1702	1049.62	466.023	583.6
648	50	253.713	51.593	305.306	8.04693	27.1702	340.524	111.473	229.05		100	253.713	102.243	355.956	8.04693	27.1702	391.174	136.798	254.375		250	253.713	254.193	507.906	8.04693	27.1702	543.124	212.773	330.35		500	253.713	507.443	761.156	8.04693	27.1702	796.374	339.398	456.975		750	253.713	760.693	1014.41	8.04693	27.1702	1049.62	466.023	583.6
649	50	253.713	51.593	305.306	8.04693	27.1702	340.524	111.473	229.05		100	253.713	102.243	355.956	8.04693	27.1702	391.174	136.798	254.375		250	253.713	254.193	507.906	8.04693	27.1702	543.124	212.773	330.35		500	253.713	507.443	761.156	8.04693	27.1702	796.374	339.398	456.975		750	253.713	760.693	1014.41	8.04693	27.1702	1049.62	466.023	583.6
650	50	253.713	51.593	305.306	8.04693	27.1702	340.524	111.473	229.05		100	253.713	102.243	355.956	8.04693	27.1702	391.174	136.798	254.375		250	253.713	254.193	507.906	8.04693	27.1702	543.124	212.773	330.35		500	253.713	507.443	761.156	8.04693	27.1702	796.374	339.398	456.975		750	253.713	760.693	1014.41	8.04693	27.1702	1049.62	466.023	583.6
651	50	253.713	51.593	305.306	8.04693	27.1702	340.524	111.473	229.05		100	253.713	102.243	355.956	8.04693	27.1702	391.174	136.798	254.375		250	253.713	254.193	507.906	8.04693	27.1702	543.124	212.773	330.35		500	253.713	507.443	761.156	8.04693	27.1702	796.374	339.398	456.975		750	253.713	760.693	1014.41	8.04693	27.1702	1049.62	466.023	583.6
652	50	253.713	51.593	305.306	8.04693	27.1702	340.524	111.473	229.05		100	253.713	102.243	355.956	8.04693	27.1702	391.174	136.798	254.375		250	253.713	254.193	507.906	8.04693	27.1702	543.124	212.773	330.35		500	253.713	507.443	761.156	8.04693	27.1702	796.374	339.398	456.975		750	253.713	760.693	1014.41	8.04693	27.1702	1049.62	466.023	583.6
653	50	253.713	51.593	305.306	8.04693	27.1702	340.524	111.473	229.05		100	253.713	102.243	355.956	8.04693	27.1702	391.174	136.798	254.375		250	253.713	254.193	507.906	8.04693	27.1702	543.124	212.773	330.35		500	253.713	507.443	761.156	8.04693	27.1702	796.374	339.398	456.975		750	253.713	760.693	1014.41	8.04693	27.1702	1049.62	466.023	583.6
654	50	253.713	51.593	305.306	8.04693	27.1702	340.524	111.473	229.05		100	253.713	102.243	355.956	8.04693	27.1702	391.174	136.798	254.375		250	253.713	254.193	507.906	8.04693	27.1702	543.124	212.773	330.35		500	253.713	507.443	761.156	8.04693	27.1702	796.374	339.398	456.975		750	253.713	760.693	1014.41	8.04693	27.1702	1049.62	466.023	583.6
655	50	253.713	51.593	305.306	8.04693	27.1702	340.524	111.473	229.05		100	253.713	102.243	355.956	8.04693	27.1702	391.174	136.798	254.375		250	253.713	254.193	507.906	8.04693	27.1702	543.124	212.773	330.35		500	253.713	507.443	761.156	8.04693	27.1702	796.374	339.398	456.975		750	253.713	760.693	1014.41	8.04693	27.1702	1049.62	466.023	583.6
656	50	253.713	51.593	305.306	8.04693	27.1702	340.524	111.473	229.05		100	253.713	102.243	355.956	8.04693	27.1702	391.174	136.798	254.375		250	253.713	254.193	507.906	8.04693	27.1702	543.124	212.773	330.35		500	253.713	507.443	761.156	8.04693	27.1702	796.374	339.398	456.975		750	253.713	760.693	1014.41	8.04693	27.1702	1049.62	466.023	583.6
657	50	253.713	51.593	305.306	8.04693	27.1702	340.524	111.473	229.05		100	253.713	102.243	355.956	8.04693	27.1702	391.174	136.798	254.375		250	253.713	254.193	507.906	8.04693	27.1702	543.124	212.773	330.35		500	253.713	507.443	761.156	8.04693	27.1702	796.374	339.398	456.975		750	253.713	760.693	1014.41	8.04693	27.1702	1049.62	466.023	583.6
658	50	253.713	51.593	305.306	8.04693	27.1702	340.524	111.473	229.05		100	253.713	102.243	355.956	8.04693	27.1702	391.174	136.798	254.375		250	253.713	254.193	507.906	8.04693	27.1702	543.124	212.773	330.35		500	253.713	507.443	761.156	8.04693	27.1702	796.374	339.398	456.975		750	253.713	760.693	1014.41	8.04693	27.1702	1049.62	466.023	583.6
659	50	253.713	51.593	305.306	8.04693	27.1702	340.524	111.473	229.05		100	253.713	102.243	355.956	8.04693	27.1702	391.174	136.798	254.375		250	253.713	254.193	507.906	8.04693	27.1702	543.124	212.773	330.35		500	253.713	507.443	761.156	8.04693	27.1702	796.374	339.398	456.975		750	253.713	760.693	1014.41	8.04693	27.1702	1049.62	466.023	583.6
660	50	253.713	51.593	305.306	8.04693	27.1702	340.524	111.473	229.05		100	253.713	102.243	355.956	8.04693	27.1702	391.174	136.798	254.375		250	253.713	254.193	507.906	8.04693	27.1702	543.124	212.773	330.35		500	253.713	507.443	761.156	8.04693	27.1702	796.374	339.398	456.975		750	253.713	760.693	1014.41	8.04693	27.1702	1049.62	466.023	583.6
661	50	253.713	51.593	305.306	8.04693	27.1702	340.524	111.473	229.05		100	253.713	102.243	355.956	8.04693	27.1702	391.174	136.798	254.375		250	253.713	254.193	507.906	8.04693	27.1702	543.124	212.773	330.35		500	253.713	507.443	761.156	8.04693	27.1702	796.374	339.398	456.975		750	253.713	760.693	1014.41	8.04693	27.1702	1049.62	466.023	583.6
662	50	253.713	51.593	305.306	8.04693	27.1702	340.524	111.473	229.05		100	253.713	102.243	355.956	8.04693	27.1702	391.174	136.798	254.375		250	253.713	254.193	507.906	8.04693	27.1702	543.124	212.773	330.35		500	253.713	507.443	761.156	8.04693	27.1702	796.374	339.398	456.975		750	253.713	760.693	1014.41	8.04693	27.1702	1049.62	466.023	583.6
663	50	253.713	51.593	305.306	8.04693	27.1702	340.524	111.473	229.05		100	253.713	102.243	355.956	8.04693	27.1702	391.174	136.798	254.375		250	253.713	254.193	507.906	8.04693	27.1702	543.124	212.773	330.35		500	253.713	507.443	761.156	8.04693	27.1702	796.374	339.398	456.975		750	253.713	760.693	1014.41	8.04693	27.1702	1049.62	466.023	583.6
664	50	253.713	51.593	305.306	8.04693	27.1702	340.524	111.473	229.05		100	253.713	102.243	355.956	8.04693	27.1702	391.174	136.798	254.375		250	253.713	254.193	507.906	8.04693	27.1702	543.124	212.773	330.35		500	253.713	507.443	761.156	8.04693	27.1702	796.374	339.398	456.975		750	253.713	760.693	1014.41	8.04693	27.1702	1049.62	466.023	583.6
665	50	253.713	51.593	305.306	8.04693	27.1702	340.524	111.473	229.05		100	253.713	102.243	355.956	8.04693	27.1702	391.174	136.798	254.375		250	253.713	254.193	507.906	8.04693	27.1702	543.124	212.773	330.35		500	253.713	507.443	761.156	8.04693	27.1702	796.374	339.398	456.975		750	253.713	760.693	1014.41	8.04693	27.1702	1049.62	466.023	583.6
666	50	253.713	51.593	305.306	8.04693	27.1702	340.524	111.473	229.05		100	253.713	102.243	355.956	8.04693	27.1702	391.174	136.798	254.375		250	253.713	254.193	507.906	8.04693	27.1702	543.124	212.773	330.35		500	253.713	507.443	761.156	8.04693	27.1702	796.374	339.398	456.975		750	253.713	760.693	1014.41	8.04693	27.1702	1049.62	466.023	583.6
667	50	253.713	51.593	305.306	8.04693	27.1702	340.524	111.473	229.05		100	253.713	102.243	355.956	8.04693	27.1702	391.174	136.798	254.375		250	253.713	254.193	507.906	8.04693	27.1702	543.124	212.773	330.35		500	253.713	507.443	761.156	8.04693	27.1702	796.374	339.398	456.975		750	253.713	760.693	1014.41	8.04693	27.1702	1049.62	466.023	583.6
668	50	253.713	51.593	305.306	8.04693	27.1702	340.524	111.473	229.05		100	253.713	102.243	355.956	8.04693	27.1702	391.174	136.798	254.375		250	253.713	254.193	507.906	8.04693	27.1702	543.124	212.773	330.35		500	253.713	507.443	761.156	8.04693	27.1702	796.374	339.398	456.975		750	253.713	760.693	1014.41	8.04693	27.1702	1049.62	466.023	583.6
669	50	253.713	51.593	305.306	8.04693	27.1702	340.524	111.473	229.05		100	253.713	102.243	355.956	8.04693	27.1702	391.174	136.798	254.375		250	253.713	254.193	507.906	8.04693	27.1702	543.124	212.773	330.35		500	253.713	507.443	761.156	8.04693	27.1702	796.374	339.398	456.975		750	253.713	760.693	1014.41	8.04693	27.1702	1049.62	466.023	583.6
670	50	253.713	51.593	305.306	8.04693	27.1702	340.524	111.473	229.05		100	253.713	102.243	355.956	8.04693	27.1702	391.174	136.798	254.375		250	253.713	254.193	507.906	8.04693	27.1702	543.124	212.773	330.35		500	253.713	507.443	761.156	8.04693	27.1702	796.374	339.398	456.975		750	253.713	760.693	1014.41	8.04693	27.1702	1049.62	466.023	583.6
671	50	253.713	51.593	305.306	8.04693	27.1702	340.524	111.473	229.05		100	253.713	102.243	355.956	8.04693	27.1702	391.174	136.798	254.375		250	253.713	254.193	507.906	8.04693	27.1702	543.124	212.773	330.35		500	253.713	507.443	761.156	8.04693	27.1702	796.374	339.398	456.975		750	253.713	760.693	1014.41	8.04693	27.1702	1049.62	466.023	583.6
672	50	253.713	51.593	305.306	8.04693	27.1702	340.524	111.473	229.05		100	253.713	102.243	355.956	8.04693	27.1702	391.174	136.798	254.375		250	253.713	254.193	507.906	8.04693	27.1702	543.124	212.773	330.35		500	253.713	507.443	761.156	8.04693	27.1702	796.374	339.398	456.975		750	253.713	760.693	1014.41	8.04693	27.1702	1049.62	466.023	583.6
673	50	253.713	51.593	305.306	8.04693	27.1702	340.524	111.473	229.05		100	253.713	102.243	355.956	8.04693	27.1702	391.174	136.798	254.375		250	253.713	254.193	507.906	8.04693	27.1702	543.124	212.773	330.35		500	253.713	507.443	761.156	8.04693	27.1702	796.374	339.398	456.975		750	253.713	760.693	1014.41	8.04693	27.1702	1049.62	466.023	583.6
674	50	253.713	51.593	305.306	8.04693	27.1702	340.524	111.473	229.05		100	253.713	102.243	355.956	8.04693	27.1702	391.174	136.798	254.375		250	253.713	254.193	507.906	8.04693	27.1702	543.124	212.773	330.35		500	253.713	507.443	761.156	8.04693	27.1702	796.374	339.398	456.975		750	253.713	760.693	1014.41	8.04693	27.1702	1049.62	466.023	583.6
675	50	253.713	51.593	305.306	8.04693	27.1702	340.524	111.473	229.05		100	253.713	102.243	355.956	8.04693	27.1702	391.174	136.798	254.375		250	253.713	254.193	507.906	8.04693	27.1702	543.124	212.773	330.35		500	253.713	507.443	761.156	8.04693	27.1702	796.374	339.398	456.975		750	253.713	760.693	1014.41	8.04693	27.1702	1049.62	466.023	583.6
676	50	253.713	51.593	305.306	8.04693	27.1702	340.524	111.473	229.05		100	253.713	102.243	355.956	8.04693	27.1702	391.174	136.798	254.375		250	253.713	254.193	507.906	8.04693	27.1702	543.124	212.773	330.35		500	253.713	507.443	761.156	8.04693	27.1702	796.374	339.398	456.975		750	253.713	760.693	1014.41	8.04693	27.1702	1049.62	466.023	583.6
677	50	253.713	51.593	305.306	8.04693	27.1702	340.524	111.473	229.05		100	253.713	102.243	355.956	8.04693	27.1702	391.174	136.798	254.375		250	253.713	254.193	507.906	8.04693	27.1702	543.124	212.773	330.35		500	253.713	507.443	761.156	8.04693	27.1702	796.374	339.398	456.975		750	253.713	760.693	1014.41	8.04693	27.1702	1049.62	466.023	583.6
678	50	253.713	51.593	305.306	8.04693	27.1702	340.524	111.473	229.05		100	253.713	102.243	355.956	8.04693	27.1702	391.174	136.798	254.375		250	253.713	254.193	507.906	8.04693	27.1702	543.124	212.773	330.35		500	253.713	507.443	761.156	8.04693	27.1702	796.374	339.398	456.975		750	253.713	760.693	1014.41	8.04693	27.1702	1049.62	466.023	583.6
679	50	253.713	51.593	305.306	8.04693	27.1702	340.524	111.473	229.05		100	253.713	102.243	355.956	8.04693	27.1702	391.174	136.798	254.375		250	253.713	254.193	507.906	8.04693	27.1702	543.124	212.773	330.35		500	253.713	507.443	761.156	8.04693	27.1702	796.374	339.398	456.975		750	253.713	760.693	1014.41	8.04693	27.1702	1049.62	466.023	583.6
680	50	253.713	51.593	305.306	8.04693	27.1702	340.524	111.473	229.05		100	253.713	102.243	355.956	8.04693	27.1702	391.174	136.798	254.375		250	253.713	254.193	507.906	8.04693	27.1702	543.124	212.773	330.35		500	253.713	507.443	761.156	8.04693	27.1702	796.374	339.398	456.975		750	253.713	760.693	1014.41	8.04693	27.1702	1049.62	466.023	583.6
681	50	253.713	51.593	305.306	8.04693	27.1702	340.524	111.473	229.05		100	253.713	102.243	355.956	8.04693	27.1702	391.174	136.798	254.375		250	253.713	254.193	507.906	8.04693	27.1702	543.124	212.773	330.35		500	253.713	507.443	761.156	8.04693	27.1702	796.374	339.398	456.975		750	253.713	760.693	1014.41	8.04693	27.1702	1049.62	466.023	583.6
682	50	253.713	51.593	305.306	8.04693	27.1702	340.524	111.473	229.05		100	253.713	102.243	355.956	8.04693	27.1702	391.174	136.798	254.375		250	253.713	254.193	507.906	8.04693	27.1702	543.124	212.773	330.35		500	253.713	507.443	761.156	8.04693	27.1702	796.374	339.398	456.975		750	253.713	760.693	1014.41	8.04693	27.1702	1049.62	466.023	583.6
683	50	253.713	51.593	305.306	8.04693	27.1702	340.524	111.473	229.05		100	253.713	102.243	355.956	8.04693	27.1702	391.174	136.798	254.375		250	253.713	254.193	507.906	8.04693	27.1702	543.124	212.773	330.35		500	253.713	507.443	761.156	8.04693	27.1702	796.374	339.398	456.975		750	253.713	760.693	1014.41	8.04693	27.1702	1049.62	466.023	583.6
684	50	253.713	51.593	305.306	8.04693	27.1702	340.524	111.473	229.05		100	253.713	102.243	355.956	8.04693	27.1702	391.174	136.798	254.375		250	253.713	254.193	507.906	8.04693	27.1702	543.124	212.773	330.35		500	253.713	507.443	761.156	8.04693	27.1702	796.374	339.398	456.975		750	253.713	760.693	1014.41	8.04693	27.1702	1049.62	466.023	583.6
685	50	253.713	51.593	305.306	8.04693	27.1702	340.524	111.473	229.05		100	253.713	102.243	355.956	8.04693	27.1702	391.174	136.798	254.375		250	253.713	254.193	507.906	8.04693	27.1702	543.124	212.773	330.35		500	253.713	507.443	761.156	8.04693	27.1702	796.374	339.398	456.975		750	253.713	760.693	1014.41	8.04693	27.1702	1049.62	466.023	583.6
686	50	253.713	51.593	305.306	8.04693	27.1702	340.524	111.473	229.05		100	253.713	102.243	355.956	8.04693	27.1702	391.174	136.798	254.375		250	253.713	254.193	507.906	8.04693	27.1702	543.124	212.773	330.35		500	253.713	507.443	761.156	8.04693	27.1702	796.374	339.398	456.975		750	253.713	760.693	1014.41	8.04693	27.1702	1049.62	466.023	583.6
687	50	253.713	51.593	305.306	8.04693	27.1702	340.524	111.473	229.05		100	253.713	102.243	355.956	8.04693	27.1702	391.174	136.798	254.375		250	253.713	254.193	507.906	8.04693	27.1702	543.124	212.773	330.35		500	253.713	507.443	761.156	8.04693	27.1702	796.374	339.398	456.975		750	253.713	760.693	1014.41	8.04693	27.1702	1049.62	466.023	583.6
688	50	253.713	51.593	305.306	8.04693	27.1702	340.524	111.473	229.05		100	253.713	102.243	355.956	8.04693	27.1702	391.174	136.798	254.375		250	253.713	254.193	507.906	8.04693	27.1702	543.124	212.773	330.35		500	253.713	507.443	761.156	8.04693	27.1702	796.374	339.398	456.975		750	253.713	760.693	1014.41	8.04693	27.1702	1049.62	466.023	583.6
689	50	253.713	51.593	305.306	8.04693	27.1702	340.524	111.473	229.05		100	253.713	102.243	355.956	8.04693	27.1702	391.174	136.798	254.375		250	253.713	254.193	507.906	8.04693	27.1702	543.124	212.773	330.35		500	253.713	507.443	761.156	8.04693	27.1702	796.374	339.398	456.975		750	253.713	760.693	1014.41	8.04693	27.1702	1049.62	466.023	583.6
690	50	253.713	51.593	305.306	8.04693	27.1702	340.524	111.473	229.05		100	253.713	102.243	355.956	8.04693	27.1702	391.174	136.798	254.375		250	253.713	254.193	507.906	8.04693	27.1702	543.124	212.773	330.35		500	253.713	507.443	761.156	8.04693	27.1702	796.374	339.398	456.975		750	253.713	760.693	1014.41	8.04693	27.1702	1049.62	466.023	583.6
691	50	253.713	51.593	305.306	8.04693	27.1702	340.524	111.473	229.05		100	253.713	102.243	355.956	8.04693	27.1702	391.174	136.798	254.375		250	253.713	254.193	507.906	8.04693	27.1702	543.124	212.773	330.35		500	253.713	507.443	761.156	8.04693	27.1702	796.374	339.398	456.975		750	253.713	760.693	1014.41	8.04693	27.1702	1049.62	466.023	583.6
692	50	253.713	51.593	305.306	8.04693	27.1702	340.524	111.473	229.05		100	253.713	102.243	355.956	8.04693	27.1702	391.174	136.798	254.375		250	253.713	254.193	507.906	8.04693	27.1702	543.124	212.773	330.35		500	253.713	507.443	761.156	8.04693	27.1702	796.374	339.398	456.975		750	253.713	760.693	1014.41	8.04693	27.1702	1049.62	466.023	583.6
693	50	253.713	51.593	305.306	8.04693	27.1702	340.524	111.473	229.05		100	253.713	102.243	355.956	8.04693	27.1702	391.174	136.798	254.375		250	253.713	254.193	507.906	8.04693	27.1702	543.124	212.773	330.35		500	253.713	507.443	761.156	8.04693	27.1702	796.374	339.398	456.975		750	253.713	760.693	1014.41	8.04693	27.1702	1049.62	466.023	583.6
694	50	253.713	51.593	305.306	8.04693	27.1702	340.524	111.473	229.05		100	253.713	102.243	355.956	8.04693	27.1702	391.174	136.798	254.375		250	253.713	254.193	507.906	8.04693	27.1702	543.124	212.773	330.35		500	253.713	507.443	761.156	8.04693	27.1702	796.374	339.398	456.975		750	253.713	760.693	1014.41	8.04693	27.1702	1049.62	466.023	583.6
695	50	253.713	51.593	305.306	8.04693	27.1702	340.524	111.473	229.05		100	253.713	102.243	355.956	8.04693	27.1702	391.174	136.798	254.375		250	253.713	254.193	507.906	8.04693	27.1702	543.124	212.773	330.35		500	253.713	507.443	761.156	8.04693	27.1702	796.374	339.398	456.975		750	253.713	760.693	1014.41	8.04693	27.1702	1049.62	466.023	583.6
696	50	253.713	51.593	305.306	8.04693	27.1702	340.524	111.473	229.05		100	253.713	102.243	355.956	8.04693	27.1702	391.174	136.798	254.375		250	253.713	254.193	507.906	8.04693	27.1702	543.124	212.773	330.35		500	253.713	507.443	761.156	8.04693	27.1702	796.374	339.398	456.975		750	253.713	760.693	1014.41	8.04693	27.1702	1049.62	466.023	583.6
697	50	253.713	51.593	305.306	8.04693	27.1702	340.524	111.473	229.05		100	253.713	102.243	355.956	8.04693	27.1702	391.174	136.798	254.375		250	253.713	254.193	507.906	8.04693	27.1702	543.124	212.773	330.35		500	253.713	507.443	761.156	8.04693	27.1702	796.374	339.398	456.975		750	253.713	760.693	1014.41	8.04693	27.1702	1049.62	466.023	583.6
698	50	253.713	51.593	305.306	8.04693	27.1702	340.524	111.473	229.05		100	253.713	102.243	355.956	8.04693	27.1702	391.174	136.798	254.375		250	253.713	254.193	507.906	8.04693	27.1702	543.124	212.773	330.35		500	253.713	507.443	761.156	8.04693	27.1702	796.374	339.398	456.975		750	253.713	760.693	1014.41	8.04693	27.1702	1049.62	466.023	583.6
699	50	253.713	51.593	305.306	8.04693	27.1702	340.524	111.473	229.05		100	253.713	102.243	355.956	8.04693	27.1702	391.174	136.798	254.375		250	253.713	254.193	507.906	8.04693	27.1702	543.124	212.773	330.35		500	253.713	507.443	761.156	8.04693	27.1702	796.374	339.398	456.975		750	253.713	760.693	1014.41	8.04693	27.1702	1049.62	466.023	583.6
700	50	253.713	51.593	305.306	8.04693	27.1702	340.524	111.473	229.05		100	253.713	102.243	355.956	8.04693	27.1702	391.174	136.798	254.375		250	253.713	254.193	507.906	8.04693	27.1702	543.124	212.773	330.35		500	253.713	507.443	761.156	8.04693	27.1702	796.374	339.398	456.975		750	253.713	760.693	1014.41	8.04693	27.1702	1049.62	466.023	583.6
701	50	253.713	51.593	305.306	8.04693	27.1702	340.524	111.473	229.05		100	253.713	102.243	355.956	8.04693	27.1702	391.174	136.798	254.375		250	253.713	254.193	507.906	8.04693	27.1702	543.124	212.773	330.35		500	253.713	507.443	761.156	8.04693	27.1702	796.374	339.398	456.975		750	253.713	760.693	1014.41	8.04693	27.1702	1049.62	466.023	583.6
702	50	253.713	51.593	305.306	8.04693	27.1702	340.524	111.473	229.05		100	253.713	102.243	355.956	8.04693	27.1702	391.174	136.798	254.375		250	253.713	254.193	507.906	8.04693	27.1702	543.124	212.773	330.35		500	253.713	507.443	761.156	8.04693	27.1702	796.374	339.398	456.975		750	253.713	760.693	1014.41	8.04693	27.1702	1049.62	466.023	583.6
703	50	253.713	51.593	305.306	8.04693	27.1702	340.524	111.473	229.05		100	253.713	102.243	355.956	8.04693	27.1702	391.174	136.798	254.375		250	253.713	254.193	507.906	8.04693	27.1702	543.124	212.773	330.35		500	253.713	507.443	761.156	8.04693	27.1702	796.374	339.398	456.975		750	253.713	760.693	1014.41	8.04693	27.1702	1049.62	466.023	583.6
704	50	253.713	51.593	305.306	8.04693	27.1702	340.524	111.473	229.05		100	253.713	102.243	355.956	8.04693	27.1702	391.174	136.798	254.375		250	253.713	254.193	507.906	8.04693	27.1702	543.124	212.773	330.35		500	253.713	507.443	761.156	8.04693	27.1702	796.374	339.398	456.975		750	253.713	760.693	1014.41	8.04693	27.1702	1049.62	466.023	583.6
705	50	253.713	51.593	305.306	8.04693	27.1702	340.524	111.473	229.05		100	253.713	102.243	355.956	8.04693	27.1702	391.174	136.798	254.375		250	253.713	254.193	507.906	8.04693	27.1702	543.124	212.773	330.35		500	253.713	507.443	761.156	8.04693	27.1702	796.374	339.398	456.975		750	253.713	760.693	1014.41	8.04693	27.1702	1049.62	466.023	583.6
706	50	253.713	51.593	305.306	8.04693	27.1702	340.524	111.473	229.05		100	253.713	102.243	355.956	8.04693	27.1702	391.174	136.798	254.375		250	253.713	254.193	507.906	8.04693	27.1702	543.124	212.773	330.35		500	253.713	507.443	761.156	8.04693	27.1702	796.374	339.398	456.975		750	253.713	760.693	1014.41	8.04693	27.1702	1049.62	466.023	583.6
707	50	253.713	51.593	305.306	8.04693	27.1702	340.524	111.473	229.05		100	253.713	102.243	355.956	8.04693	27.1702	391.174	136.798	254.375		250	253.713	254.193	507.906	8.04693	27.1702	543.124	212.773	330.35		500	253.713	507.443	761.156	8.04693	27.1702	796.374	339.398	456.975		750	253.713	760.693	1014.41	8.04693	27.1702	1049.62	466.023	583.6
708	50	253.713	51.593	305.306	8.04693	27.1702	340.524	111.473	229.05		100	253.713	102.243	355.956	8.04693	27.1702	391.174	136.798	254.375		250	253.713	254.193	507.906	8.04693	27.1702	543.124	212.773	330.35		500	253.713	507.443	761.156	8.04693	27.1702	796.374	339.398	456.975		750	253.713	760.693	1014.41	8.04693	27.1702	1049.62	466.023	583.6
709	50	253.713	51.593	305.306	8.04693	27.1702	340.524	111.473	229.05		100	253.713	102.243	355.956	8.04693	27.1702	391.174	136.798	254.375		250	253.713	254.193	507.906	8.04693	27.1702	543.124	212.773	330.35		500	253.713	507.443	761.156	8.04693	27.1702	796.374	339.398	456.975		750	253.713	760.693	1014.41	8.04693	27.1702	1049.62	466.023	583.6
710	50	253.713	51.593	305.306	8.04693	27.1702	340.524	111.473	229.05		100	253.713	102.243	355.956	8.04693	27.1702	391.174	136.798	254.375		250	253.713	254.193	507.906	8.04693	27.1702	543.124	212.773	330.35		500	253.713	507.443	761.156	8.04693	27.1702	796.374	339.398	456.975		750	253.713	760.693	1014.41	8.04693	27.1702	1049.62	466.023	583.6
711	50	253.713	51.593	305.306	8.04693	27.1702	340.524	111.473	229.05		100	253.713	102.243	355.956	8.04693	27.1702	391.174	136.798	254.375		250	253.713	254.193	507.906	8.04693	27.1702	543.124	212.773	330.35		500	253.713	507.443	761.156	8.04693	27.1702	796.374	339.398	456.975		750	253.713	760.693	1014.41	8.04693	27.1702	1049.62	466.023	583.6
712	50	253.713	51.593	305.306	8.04693	27.1702	340.524	111.473	229.05		100	253.713	102.243	355.956	8.04693	27.1702	391.174	136.798	254.375		250	253.713	254.193	507.906	8.04693	27.1702	543.124	212.773	330.35		500	253.713	507.443	761.156	8.04693	27.1702	796.374	339.398	456.975		750	253.713	760.693	1014.41	8.04693	27.1702	1049.62	466.023	583.6
713	50	253.713	51.593	305.306	8.04693	27.1702	340.524	111.473	229.05		100	253.713	102.243	355.956	8.04693	27.1702	391.174	136.798	254.375		250	253.713	254.193	507.906	8.04693	27.1702	543.124	212.773	330.35		500	253.713	507.443	761.156	8.04693	27.1702	796.374	339.398	456.975		750	253.713	760.693	1014.41	8.04693	27.1702	1049.62	466.023	583.6
714	50	253.713	51.593	305.306	8.04693	27.1702	340.524	111.473	229.05		100	253.713	102.243	355.956	8.04693	27.1702	391.174	136.798	254.375		250	253.713	254.193	507.906	8.04693	27.1702	543.124	212.773	330.35		500	253.713	507.443	761.156	8.04693	27.1702	796.374	339.398	456.975		750	253.713	760.693	1014.41	8.04693	27.1702	1049.62	466.023	583.6
715	50	253.713	51.593	305.306	8.04693	27.1702	340.524	111.473	229.05		100	253.713	102.243	355.956	8.04693	27.1702	391.174	136.798	254.375		250	253.713	254.193	507.906	8.04693	27.1702	543.124	212.773	330.35		500	253.713	507.443	761.156	8.04693	27.1702	796.374	339.398	456.975		750	253.713	760.693	1014.41	8.04693	27.1702	1049.62	466.023	583.6
716	50	253.713	51.593	305.306	8.04693	27.1702	340.524	111.473	229.05		100	253.713	102.243	355.956	8.04693	27.1702	391.174	136.798	254.375		250	253.713	254.193	507.906	8.04693	27.1702	543.124	212.773	330.35		500	253.713	507.443	761.156	8.04693	27.1702	796.374	339.398	456.975		750	253.713	760.693	1014.41	8.04693	27.1702	1049.62	466.023	583.6
717	50	253.713	51.593	305.306	8.04693	27.1702	340.524	111.473	229.05		100	253.713	102.243	355.956	8.04693	27.1702	391.174	136.798	254.375		250	253.713	254.193	507.906	8.04693	27.1702	543.124	212.773	330.35		500	253.713	507.443	761.156	8.04693	27.1702	796.374	339.398	456.975		750	253.713	760.693	1014.41	8.04693	27.1702	1049.62	466.023	583.6
718	50	253.713	51.593	305.306	8.04693	27.1702	340.524	111.473	229.05		100	253.713	102.243	355.956	8.04693	27.1702	391.174	136.798	254.375		250	253.713	254.193	507.906	8.04693	27.1702	543.124	212.773	330.35		500	253.713	507.443	761.156	8.04693	27.1702	796.374	339.398	456.975		750	253.713	760.693	1014.41	8.04693	27.1702	1049.62	466.023	583.6
719	50	253.713	51.593	305.306	8.04693	27.1702	340.524	111.473	229.05		100	253.713	102.243	355.956	8.04693	27.1702	391.174	136.798	254.375		250	253.713	254.193	507.906	8.04693	27.1702	543.124	212.773	330.35		500	253.713	507.443	761.156	8.04693	27.1702	796.374	339.398	456.975		750	253.713	760.693	1014.41	8.04693	27.1702	1049.62	466.023	583.6
720	50	253.713	51.593	305.306	8.04693	27.1702	340.524	111.473	229.05		100	253.713	102.243	355.956	8.04693	27.1702	391.174	136.798	254.375		250	253.713	254.193	507.906	8.04693	27.1702	543.124	212.773	330.35		500	253.713	507.443	761.156	8.04693	27.1702	796.374	339.398	456.975		750	253.713	760.693	1014.41	8.04693	27.1702	1049.62	466.023	583.6
721	50	253.713	51.593	305.306	8.04693	27.1702	340.524	111.473	229.05		100	253.713	102.243	355.956	8.04693	27.1702	391.174	136.798	254.375		250	253.713	254.193	507.906	8.04693	27.1702	543.124	212.773	330.35		500	253.713	507.443	761.156	8.04693	27.1702	796.374	339.398	456.975		750	253.713	760.693	1014.41	8.04693	27.1702	1049.62	466.023	583.6
722	50	253.713	51.593	305.306	8.04693	27.1702	340.524	111.473	229.05		100	253.713	102.243	355.956	8.04693	27.1702	391.174	136.798	254.375		250	253.713	254.193	507.906	8.04693	27.1702	543.124	212.773	330.35		500	253.713	507.443	761.156	8.04693	27.1702	796.374	339.398	456.975		750	253.713	760.693	1014.41	8.04693	27.1702	1049.62	466.023	583.6
723	50	253.713	51.593	305.306	8.04693	27.1702	340.524	111.473	229.05		100	253.713	102.243	355.956	8.04693	27.1702	391.174	136.798	254.375		250	253.713	254.193	507.906	8.04693	27.1702	543.124	212.773	330.35		500	253.713	507.443	761.156	8.04693	27.1702	796.374	339.398	456.975		750	253.713	760.693	1014.41	8.04693	27.1702	1049.62	466.023	583.6
724	50	253.713	51.593	305.306	8.04693	27.1702	340.524	111.473	229.05		100	253.713	102.243	355.956	8.04693	27.1702	391.174	136.798	254.375		250	253.713	254.193	507.906	8.04693	27.1702	543.124	212.773	330.35		500	253.713	507.443	761.156	8.04693	27.1702	796.374	339.398	456.975		750	253.713	760.693	1014.41	8.04693	27.1702	1049.62	466.023	583.6
725	50	253.713	51.593	305.306	8.04693	27.1702	340.524	111.473	229.05		100	253.713	102.243	355.956	8.04693	27.1702	391.174	136.798	254.375		250	253.713	254.193	507.906	8.04693	27.1702	543.124	212.773	330.35		500	253.713	507.443	761.156	8.04693	27.1702	796.374	339.398	456.975		750	253.713	760.693	1014.41	8.04693	27.1702	1049.62	466.023	583.6
726	50	253.713	51.593	305.306	8.04693	27.1702	340.524	111.473	229.05		100	253.713	102.243	355.956	8.04693	27.1702	391.174	136.798	254.375		250	253.713	254.193	507.906	8.04693	27.1702	543.124	212.773	330.35		500	253.713	507.443	761.156	8.04693	27.1702	796.374	339.398	456.975		750	253.713	760.693	1014.41	8.04693	27.1702	1049.62	466.023	583.6
727	50	253.713	51.593	305.306	8.04693	27.1702	340.524	111.473	229.05		100	253.713	102.243	355.956	8.04693	27.1702	391.174	136.798	254.375		250	253.713	254.193	507.906	8.04693	27.1702	543.124	212.773	330.35		500	253.713	507.443	761.156	8.04693	27.1702	796.374	339.398	456.975		750	253.713	760.693	1014.41	8.04693	27.1702	1049.62	466.023	583.6
728	50	253.713	51.593	305.306	8.04693	27.1702	340.524	111.473	229.05		100	253.713	102.243	355.956	8.04693	27.1702	391.174	136.798	254.375		250	253.713	254.193	507.906	8.04693	27.1702	543.124	212.773	330.35		500	253.713	507.443	761.156	8.04693	27.1702	796.374	339.398	456.975		750	253.713	760.693	1014.41	8.04693	27.1702	1049.62	466.023	583.6
729	50	253.713	51.593	305.306	8.04693	27.1702	340.524	111.473	229.05		100	253.713	102.243	355.956	8.04693	27.1702	391.174	136.798	254.375		250	253.713	254.193	507.906	8.04693	27.1702	543.124	212.773	330.35		500	253.713	507.443	761.156	8.04693	27.1702	796.374	339.398	456.975		750	253.713	760.693	1014.41	8.04693	27.1702	1049.62	466.023	583.6
730	50	253.713	51.593	305.306	8.04693	27.1702	340.524	111.473	229.05		100	253.713	102.243	355.956	8.04693	27.1702	391.174	136.798	254.375		250	253.713	254.193	507.906	8.04693	27.1702	543.124	212.773	330.35		500	253.713	507.443	761.156	8.04693	27.1702	796.374	339.398	456.975		750	253.713	760.693	1014.41	8.04693	27.1702	1049.62	466.023	583.6
731	50	253.713	51.593	305.306	8.04693	27.1702	340.524	111.473	229.05		100	253.713	102.243	355.956	8.04693	27.1702	391.174	136.798	254.375		250	253.713	254.193	507.906	8.04693	27.1702	543.124	212.773	330.35		500	253.713	507.443	761.156	8.04693	27.1702	796.374	339.398	456.975		750	253.713	760.693	1014.41	8.04693	27.1702	1049.62	466.023	583.6
732	50	253.713	51.593	305.306	8.04693	27.1702	340.524	111.473	229.05		100	253.713	102.243	355.956	8.04693	27.1702	391.174	136.798	254.375		250	253.713	254.193	507.906	8.04693	27.1702	543.124	212.773	330.35		500	253.713	507.443	761.156	8.04693	27.1702	796.374	339.398	456.975		750	253.713	760.693	1014.41	8.04693	27.1702	1049.62	466.023	583.6
733	50	253.713	51.593	305.306	8.04693	27.1702	340.524	111.473	229.05		100	253.713	102.243	355.956	8.04693	27.1702	391.174	136.798	254.375		250	253.713	254.193	507.906	8.04693	27.1702	543.124	212.773	330.35		500	253.713	507.443	761.156	8.04693	27.1702	796.374	339.398	456.975		750	253.713	760.693	1014.41	8.04693	27.1702	1049.62	466.023	583.6
734	50	253.713	51.593	305.306	8.04693	27.1702	340.524	111.473	229.05		100	253.713	102.243	355.956	8.04693	27.1702	391.174	136.798	254.375		250	253.713	254.193	507.906	8.04693	27.1702	543.124	212.773	330.35		500	253.713	507.443	761.156	8.04693	27.1702	796.374	339.398	456.975		750	253.713	760.693	1014.41	8.04693	27.1702	1049.62	466.023	583.6
735	50	253.713	51.593	305.306	8.04693	27.1702	340.524	111.473	229.05		100	253.713	102.243	355.956	8.04693	27.1702	391.174	136.798	254.375		250	253.713	254.193	507.906	8.04693	27.1702	543.124	212.773	330.35		500	253.713	507.443	761.156	8.04693	27.1702	796.374	339.398	456.975		750	253.713	760.693	1014.41	8.04693	27.1702	1049.62	466.023	583.6
736	50	253.713	51.593	305.306	8.04693	27.1702	340.524	111.473	229.05		100	253.713	102.243	355.956	8.04693	27.1702	391.174	136.798	254.375		250	253.713	254.193	507.906	8.04693	27.1702	543.124	212.773	330.35		500	253.713	507.443	761.156	8.04693	27.1702	796.374	339.398	456.975		750	253.713	760.693	1014.41	8.04693	27.1702	1049.62	466.023	583.6
737	50	253.713	51.593	305.306	8.04693	27.1702	340.524	111.473	229.05		100	253.713	102.243	355.956	8.04693	27.1702	391.174	136.798	254.375		250	253.713	254.193	507.906	8.04693	27.1702	543.124	212.773	330.35		500	253.713	507.443	761.156	8.04693	27.1702	796.374	339.398	456.975		750	253.713	760.693	1014.41	8.04693	27.1702	1049.62	466.023	583.6
738	50	253.713	51.593	305.306	8.04693	27.1702	340.524	111.473	229.05		100	253.713	102.243	355.956	8.04693	27.1702	391.174	136.798	254.375		250	253.713	254.193	507.906	8.04693	27.1702	543.124	212.773	330.35		500	253.713	507.443	761.156	8.04693	27.1702	796.374	339.398	456.975		750	253.713	760.693	1014.41	8.04693	27.1702	1049.62	466.023	583.6
739	50	253.713	51.593	305.306	8.04693	27.1702	340.524	111.473	229.05		100	253.713	102.243	355.956	8.04693	27.1702	391.174	136.798	254.375		250	253.713	254.193	507.906	8.04693	27.1702	543.124	212.773	330.35		500	253.713	507.443	761.156	8.04693	27.1702	796.374	339.398	456.975		750	253.713	760.693	1014.41	8.04693	27.1702	1049.62	466.023	583.6
740	50	253.713	51.593	305.306	8.04693	27.1702	340.524	111.473	229.05		100	253.713	102.243	355.956	8.04693	27.1702	391.174	136.798	254.375		250	253.713	254.193	507.906	8.04693	27.1702	543.124	212.773	330.35		500	253.713	507.443	761.156	8.04693	27.1702	796.374	339.398	456.975		750	253.713	760.693	1014.41	8.04693	27.1702	1049.62	466.023	583.6
741	50	253.713	51.593	305.306	8.04693	27.1702	340.524	111.473	229.05		100	253.713	102.243	355.956	8.04693	27.1702	391.174	136.798	254.375		250	253.713	254.193	507.906	8.04693	27.1702	543.124	212.773	330.35		500	253.713	507.443	761.156	8.04693	27.1702	796.374	339.398	456.975		750	253.713	760.693	1014.41	8.04693	27.1702	1049.62	466.023	583.6
742	50	253.713	51.593	305.306	8.04693	27.1702	340.524	111.473	229.05		100	253.713	102.243	355.956	8.04693	27.1702	391.174	136.798	254.375		250	253.713	254.193	507.906	8.04693	27.1702	543.124	212.773	330.35		500	253.713	507.443	761.156	8.04693	27.1702	796.374	339.398	456.975		750	253.713	760.693	1014.41	8.04693	27.1702	1049.62	466.023	583.6
743	50	253.713	51.593	305.306	8.04693	27.1702	340.524	111.473	229.05		100	253.713	102.243	355.956	8.04693	27.1702	391.174	136.798	254.375		250	253.713	254.193	507.906	8.04693	27.1702	543.124	212.773	330.35		500	253.713	507.443	761.156	8.04693	27.1702	796.374	339.398	456.975		750	253.713	760.693	1014.41	8.04693	27.1702	1049.62	466.023	583.6
744	50	253.713	51.593	305.306	8.04693	27.1702	340.524	111.473	229.05		100	253.713	102.243	355.956	8.04693	27.1702	391.174	136.798	254.375		250	253.713	254.193	507.906	8.04693	27.1702	543.124	212.773	330.35		500	253.713	507.443	761.156	8.04693	27.1702	796.374	339.398	456.975		750	253.713	760.693	1014.41	8.04693	27.1702	1049.62	466.023	583.6
745	50	253.713	51.593	305.306	8.04693	27.1702	340.524	111.473	229.05		100	253.713	102.243	355.956	8.04693	27.1702	391.174	136.798	254.375		250	253.713	254.193	507.906	8.04693	27.1702	543.124	212.773	330.35		500	253.713	507.443	761.156	8.04693	27.1702	796.374	339.398	456.975		750	253.713	760.693	1014.41	8.04693	27.1702	1049.62	466.023	583.6
746	50	253.713	51.593	305.306	8.04693	27.1702	340.524	111.473	229.05		100	253.713	102.243	355.956	8.04693	27.1702	391.174	136.798	254.375		250	253.713	254.193	507.906	8.04693	27.1702	543.124	212.773	330.35		500	253.713	507.443	761.156	8.04693	27.1702	796.374	339.398	456.975		750	253.713	760.693	1014.41	8.04693	27.1702	1049.62	466.023	583.6
747	50	253.713	51.593	305.306	8.04693	27.1702	340.524	111.473	229.05		100	253.713	102.243	355.956	8.04693	27.1702	391.174	136.798	254.375		250	253.713	254.193	507.906	8.04693	27.1702	543.124	212.773	330.35		500	253.713	507.443	761.156	8.04693	27.1702	796.374	339.398	456.975		750	253.713	760.693	1014.41	8.04693	27.1702	1049.62	466.023	583.6
748	50	253.713	51.593	305.306	8.04693	27.1702	340.524	111.473	229.05		100	253.713	102.243	355.956	8.04693	27.1702	391.174	136.798	254.375		250	253.713	254.193	507.906	8.04693	27.1702	543.124	212.773	330.35		500	253.713	507.443	761.156	8.04693	27.1702	796.374	339.398	456.975		750	253.713	760.693	1014.41	8.04693	27.1702	1049.62	466.023	583.6
749	50	253.713	51.593	305.306	8.04693	27.1702	340.524	111.473	229.05		100	253.713	102.243	355.956	8.04693	27.1702	391.174	136.798	254.375		250	253.713	254.193	507.906	8.04693	27.1702	543.124	212.773	330.35		500	253.713	507.443	761.156	8.04693	27.1702	796.374	339.398	456.975		750	253.713	760.693	1014.41	8.04693	27.1702	1049.62	466.023	583.6
750	50	253.713	51.593	305.306	8.04693	27.1702	340.524	111.473	229.05		100	253.713	102.243	355.956	8.04693	27.1702	391.174	136.798	254.375		250	253.713	254.193	507.906	8.04693	27.1702	543.124	212.773	330.35		500	253.713	507.443	761.156	8.04693	27.1702	796.374	339.398	456.975		750	253.713	760.693	1014.41	8.04693	27.1702	1049.62	466.023	583.6
751	50	253.713	51.593	305.306	8.04693	27.1702	340.524	111.473	229.05		100	253.713	102.243	355.956	8.04693	27.1702	391.174	136.798	254.375		250	253.713	254.193	507.906	8.04693	27.1702	543.124	212.773	330.35		500	253.713	507.443	761.156	8.04693	27.1702	796.374	339.398	456.975		750	253.713	760.693	1014.41	8.04693	27.1702	1049.62	466.023	583.6
752	50	253.713	51.593	305.306	8.04693	27.1702	340.524	111.473	229.05		100	253.713	102.243	355.956	8.04693	27.1702	391.174	136.798	254.375		250	253.713	254.193	507.906	8.04693	27.1702	543.124	212.773	330.35		500	253.713	507.443	761.156	8.04693	27.1702	796.374	339.398	456.975		750	253.713	760.693	1014.41	8.04693	27.1702	1049.62	466.023	583.6
753	50	253.713	51.593	305.306	8.04693	27.1702	340.524	111.473	229.05		100	253.713	102.243	355.956	8.04693	27.1702	391.174	136.798	254.375		250	253.713	254.193	507.906	8.04693	27.1702	543.124	212.773	330.35		500	253.713	507.443	761.156	8.04693	27.1702	796.374	339.398	456.975		750	253.713	760.693	1014.41	8.04693	27.1702	1049.62	466.023	583.6
754	50	253.713	51.593	305.306	8.04693	27.1702	340.524	111.473	229.05		100	253.713	102.243	355.956	8.04693	27.1702	391.174	136.798	254.375		250	253.713	254.193	507.906	8.04693	27.1702	543.124	212.773	330.35		500	253.713	507.443	761.156	8.04693	27.1702	796.374	339.398	456.975		750	253.713	760.693	1014.41	8.04693	27.1702	1049.62	466.023	583.6
755	50	253.713	51.593	305.306	8.04693	27.1702	340.524	111.473	229.05		100	253.713	102.243	355.956	8.04693	27.1702	391.174	136.798	254.375		250	253.713	254.193	507.906	8.04693	27.1702	543.124	212.773	330.35		500	253.713	507.443	761.156	8.04693	27.1702	796.374	339.398	456.975		750	253.713	760.693	1014.41	8.04693	27.1702	1049.62	466.023	583.6
756	50	253.713	51.593	305.306	8.04693	27.1702	340.524	111.473	229.05		100	253.713	102.243	355.956	8.04693	27.1702	391.174	136.798	254.375		250	253.713	254.193	507.906	8.04693	27.1702	543.124	212.773	330.35		500	253.713	507.443	761.156	8.04693	27.1702	796.374	339.398	456.975		750	253.713	760.693	1014.41	8.04693	27.1702	1049.62	466.023	583.6
757	50	253.713	51.593	305.306	8.04693	27.1702	340.524	111.473	229.05		100	253.713	102.243	355.956	8.04693	27.1702	391.174	136.798	254.375		250	253.713	254.193	507.906	8.04693	27.1702	543.124	212.773	330.35		500	253.713	507.443	761.156	8.04693	27.1702	796.374	339.398	456.975		750	253.713	760.693	1014.41	8.04693	27.1702	1049.62	466.023	583.6
758	50	253.713	51.593	305.306	8.04693	27.1702	340.524	111.473	229.05		100	253.713	102.243	355.956	8.04693	27.1702	391.174	136.798	254.375		250	253.713	254.193	507.906	8.04693	27.1702	543.124	212.773	330.35		500	253.713	507.443	761.156	8.04693	27.1702	796.374	339.398	456.975		750	253.713	760.693	1014.41	8.04693	27.1702	1049.62	466.023	583.6
759	50	253.713	51.593	305.306	8.04693	27.1702	340.524	111.473	229.05		100	253.713	102.243	355.956	8.04693	27.1702	391.174	136.798	254.375		250	253.713	254.193	507.906	8.04693	27.1702	543.124	212.773	330.35		500	253.713	507.443	761.156	8.04693	27.1702	796.374	339.398	456.975		750	253.713	760.693	1014.41	8.04693	27.1702	1049.62	466.023	583.6
760	50	253.713	51.593	305.306	8.04693	27.1702	340.524	111.473	229.05		100	253.713	102.243	355.956	8.04693	27.1702	391.174	136.798	254.375		250	253.713	254.193	507.906	8.04693	27.1702	543.124	212.773	330.35		500	253.713	507.443	761.156	8.04693	27.1702	796.374	339.398	456.975		750	253.713	760.693	1014.41	8.04693	27.1702	1049.62	466.023	583.6
761	50	253.713	51.593	305.306	8.04693	27.1702	340.524	111.473	229.05		100	253.713	102.243	355.956	8.04693	27.1702	391.174	136.798	254.375		250	253.713	254.193	507.906	8.04693	27.1702	543.124	212.773	330.35		500	253.713	507.443	761.156	8.04693	27.1702	796.374	339.398	456.975		750	253.713	760.693	1014.41	8.04693	27.1702	1049.62	466.023	583.6
762	50	253.713	51.593	305.306	8.04693	27.1702	340.524	111.473	229.05		100	253.713	102.243	355.956	8.04693	27.1702	391.174	136.798	254.375		250	253.713	254.193	507.906	8.04693	27.1702	543.124	212.773	330.35		500	253.713	507.443	761.156	8.04693	27.1702	796.374	339.398	456.975		750	253.713	760.693	1014.41	8.04693	27.1702	1049.62	466.023	583.6
763	50	253.713	51.593	305.306	8.04693	27.1702	340.524	111.473	229.05		100	253.713	102.243	355.956	8.04693	27.1702	391.174	136.798	254.375		250	253.713	254.193	507.906	8.04693	27.1702	543.124	212.773	330.35		500	253.713	507.443	761.156	8.04693	27.1702	796.374	339.398	456.975		750	253.713	760.693	1014.41	8.04693	27.1702	1049.62	466.023	583.6
764	50	253.713	51.593	305.306	8.04693	27.1702	340.524	111.473	229.05		100	253.713	102.243	355.956	8.04693	27.1702	391.174	136.798	254.375		250	253.713	254.193	507.906	8.04693	27.1702	543.124	212.773	330.35		500	253.713	507.443	761.156	8.04693	27.1702	796.374	339.398	456.975		750	253.713	760.693	1014.41	8.04693	27.1702	1049.62	466.023	583.6
765	50	253.713	51.593	305.306	8.04693	27.1702	340.524	111.473	229.05		100	253.713	102.243	355.956	8.04693	27.1702	391.174	136.798	254.375		250	253.713	254.193	507.906	8.04693	27.1702	543.124	212.773	330.35		500	253.713	507.443	761.156	8.04693	27.1702	796.374	339.398	456.975		750	253.713	760.693	1014.41	8.04693	27.1702	1049.62	466.023	583.6
766	50	253.713	51.593	305.306	8.04693	27.1702	340.524	111.473	229.05		100	253.713	102.243	355.956	8.04693	27.1702	391.174	136.798	254.375		250	253.713	254.193	507.906	8.04693	27.1702	543.124	212.773	330.35		500	253.713	507.443	761.156	8.04693	27.1702	796.374	339.398	456.975		750	253.713	760.693	1014.41	8.04693	27.1702	1049.62	466.023	583.6
767	50	253.713	51.593	305.306	8.04693	27.1702	340.524	111.473	229.05		100	253.713	102.243	355.956	8.04693	27.1702	391.174	136.798	254.375		250	253.713	254.193	507.906	8.04693	27.1702	543.124	212.773	330.35		500	253.713	507.443	761.156	8.04693	27.1702	796.374	339.398	456.975		750	253.713	760.693	1014.41	8.04693	27.1702	1049.62	466.023	583.6
768	50	253.713	51.593	305.306	8.04693	27.1702	340.524	111.473	229.05		100	253.713	102.243	355.956	8.04693	27.1702	391.174	136.798	254.375		250	253.713	254.193	507.906	8.04693	27.1702	543.124	212.773	330.35		500	253.713	507.443	761.156	8.04693	27.1702	796.374	339.398	456.975		750	253.713	760.693	1014.41	8.04693	27.1702	1049.62	466.023	583.6
769	50	253.713	51.593	305.306	8.04693	27.1702	340.524	111.473	229.05		100	253.713	102.243	355.956	8.04693	27.1702	391.174	136.798	254.375		250	253.713	254.193	507.906	8.04693	27.1702	543.124	212.773	330.35		500	253.713	507.443	761.156	8.04693	27.1702	796.374	339.398	456.975		750	253.713	760.693	1014.41	8.04693	27.1702	1049.62	466.023	583.6
770	50	253.713	51.593	305.306	8.04693	27.1702	340.524	111.473	229.05		100	253.713	102.243	355.956	8.04693	27.1702	391.174	136.798	254.375		250	253.713	254.193	507.906	8.04693	27.1702	543.124	212.773	330.35		500	253.713	507.443	761.156	8.04693	27.1702	796.374	339.398	456.975		750	253.713	760.693	1014.41	8.04693	27.1702	1049.62	466.023	583.6
771	50	253.713	51.593	305.306	8.04693	27.1702	340.524	111.473	229.05		100	253.713	102.243	355.956	8.04693	27.1702	391.174	136.798	254.375		250	253.713	254.193	507.906	8.04693	27.1702	543.124	212.773	330.35		500	253.713	507.443	761.156	8.04693	27.1702	796.374	339.398	456.975		750	253.713	760.693	1014.41	8.04693	27.1702	1049.62	466.023	583.6
772	50	253.713	51.593	305.306	8.04693	27.1702	340.524	111.473	229.05		100	253.713	102.243	355.956	8.04693	27.1702	391.174	136.798	254.375		250	253.713	254.193	507.906	8.04693	27.1702	543.124	212.773	330.35		500	253.713	507.443	761.156	8.04693	27.1702	796.374	339.398	456.975		750	253.713	760.693	1014.41	8.04693	27.1702	1049.62	466.023	583.6
773	50	253.713	51.593	305.306	8.04693	27.1702	340.524	111.473	229.05		100	253.713	102.243	355.956	8.04693	27.1702	391.174	136.798	254.375		250	253.713	254.193	507.906	8.04693	27.1702	543.124	212.773	330.35		500	253.713	507.443	761.156	8.04693	27.1702	796.374	339.398	456.975		750	253.713	760.693	1014.41	8.04693	27.1702	1049.62	466.023	583.6
774	50	253.713	51.593	305.306	8.04693	27.1702	340.524	111.473	229.05		100	253.713	102.243	355.956	8.04693	27.1702	391.174	136.798	254.375		250	253.713	254.193	507.906	8.04693	27.1702	543.124	212.773	330.35		500	253.713	507.443	761.156	8.04693	27.1702	796.374	339.398	456.975		750	253.713	760.693	1014.41	8.04693	27.1702	1049.62	466.023	583.6
775	50	253.713	51.593	305.306	8.04693	27.1702	340.524	111.473	229.05		100	253.713	102.243	355.956	8.04693	27.1702	391.174	136.798	254.375		250	253.713	254.193	507.906	8.04693	27.1702	543.124	212.773	330.35		500	253.713	507.443	761.156	8.04693	27.1702	796.374	339.398	456.975		750	253.713	760.693	1014.41	8.04693	27.1702	1049.62	466.023	583.6
776	50	253.713	51.593	305.306	8.04693	27.1702	340.524	111.473	229.05		100	253.713	102.243	355.956	8.04693	27.1702	391.174	136.798	254.375		250	253.713	254.193	507.906	8.04693	27.1702	543.124	212.773	330.35		500	253.713	507.443	761.156	8.04693	27.1702	796.374	339.398	456.975		750	253.713	760.693	1014.41	8.04693	27.1702	1049.62	466.023	583.6
777	50	253.713	51.593	305.306	8.04693	27.1702	340.524	111.473	229.05		100	253.713	102.243	355.956	8.04693	27.1702	391.174	136.798	254.375		250	253.713	254.193	507.906	8.04693	27.1702	543.124	212.773	330.35		500	253.713	507.443	761.156	8.04693	27.1702	796.374	339.398	456.975		750	253.713	760.693	1014.41	8.04693	27.1702	1049.62	466.023	583.6
778	50	253.713	51.593	305.306	8.04693	27.1702	340.524	111.473	229.05		100	253.713	102.243	355.956	8.04693	27.1702	391.174	136.798	254.375		250	253.713	254.193	507.906	8.04693	27.1702	543.124	212.773	330.35		500	253.713	507.443	761.156	8.04693	27.1702	796.374	339.398	456.975		750	253.713	760.693	1014.41	8.04693	27.1702	1049.62	466.023	583.6
779	50	253.713	51.593	305.306	8.04693	27.1702	340.524	111.473	229.05		100	253.713	102.243	355.956	8.04693	27.1702	391.174	136.798	254.375		250	253.713	254.193	507.906	8.04693	27.1702	543.124	212.773	330.35		500	253.713	507.443	761.156	8.04693	27.1702	796.374	339.398	456.975		750	253.713	760.693	1014.41	8.04693	27.1702	1049.62	466.023	583.6
780	50	253.713	51.593	305.306	8.04693	27.1702	340.524	111.473	229.05		100	253.713	102.243	355.956	8.04693	27.1702	391.174	136.798	254.375		250	253.713	254.193	507.906	8.04693	27.1702	543.124	212.773	330.35		500	253.713	507.443	761.156	8.04693	27.1702	796.374	339.398	456.975		750	253.713	760.693	1014.41	8.04693	27.1702	1049.62	466.023	583.6
781	50	253.713	51.593	305.306	8.04693	27.1702	340.524	111.473	229.05		100	253.713	102.243	355.956	8.04693	27.1702	391.174	136.798	254.375		250	253.713	254.193	507.906	8.04693	27.1702	543.124	212.773	330.35		500	253.713	507.443	761.156	8.04693	27.1702	796.374	339.398	456.975		750	253.713	760.693	1014.41	8.04693	27.1702	1049.62	466.023	583.6
782	50	253.713	51.593	305.306	8.04693	27.1702	340.524	111.473	229.05		100	253.713	102.243	355.956	8.04693	27.1702	391.174	136.798	254.375		250	253.713	254.193	507.906	8.04693	27.1702	543.124	212.773	330.35		500	253.713	507.443	761.156	8.04693	27.1702	796.374	339.398	456.975		750	253.713	760.693	1014.41	8.04693	27.1702	1049.62	466.023	583.6
783	50	253.713	51.593	305.306	8.04693	27.1702	340.524	111.473	229.05		100	253.713	102.243	355.956	8.04693	27.1702	391.174	136.798	254.375		250	253.713	254.193	507.906	8.04693	27.1702	543.124	212.773	330.35		500	253.713	507.443	761.156	8.04693	27.1702	796.374	339.398	456.975		750	253.713	760.693	1014.41	8.04693	27.1702	1049.62	466.023	583.6
784	50	253.713	51.593	305.306	8.04693	27.1702	340.524	111.473	229.05		100	253.713	102.243	355.956	8.04693	27.1702	391.174	136.798	254.375		250	253.713	254.193	507.906	8.04693	27.1702	543.124	212.773	330.35		500	253.713	507.443	761.156	8.04693	27.1702	796.374	339.398	456.975		750	253.713	760.693	1014.41	8.04693	27.1702	1049.62	466.023	583.6
785	50	253.713	51.593	305.306	8.04693	27.1702	340.524	111.473	229.05		100	253.713	102.243	355.956	8.04693	27.1702	391.174	136.798	254.375		250	253.713	254.193	507.906	8.04693	27.1702	543.124	212.773	330.35		500	253.713	507.443	761.156	8.04693	27.1702	796.374	339.398	456.975		750	253.713	760.693	1014.41	8.04693	27.1702	1049.62	466.023	583.6
786	50	253.713	51.593	305.306	8.04693	27.1702	340.524	111.473	229.05		100	253.713	102.243	355.956	8.04693	27.1702	391.174	136.798	254.375		250	253.713	254.193	507.906	8.04693	27.1702	543.124	212.773	330.35		500	253.713	507.443	761.156	8.04693	27.1702	796.374	339.398	456.975		750	253.713	760.693	1014.41	8.04693	27.1702	1049.62	466.023	583.6
787	50	253.713	51.593	305.306	8.04693	27.1702	340.524	111.473	229.05		100	253.713	102.243	355.956	8.04693	27.1702	391.174	136.798	254.375		250	253.713	254.193	507.906	8.04693	27.1702	543.124	212.773	330.35		500	253.713	507.443	761.156	8.04693	27.1702	796.374	339.398	456.975		750	253.713	760.693	1014.41	8.04693	27.1702	1049.62	466.023	583.6
788	50	253.713	51.593	305.306	8.04693	27.1702	340.524	111.473	229.05		100	253.713	102.243	355.956	8.04693	27.1702	391.174	136.798	254.375		250	253.713	254.193	507.906	8.04693	27.1702	543.124	212.773	330.35		500	253.713	507.443	761.156	8.04693	27.1702	796.374	339.398	456.975		750	253.713	760.693	1014.41	8.04693	27.1702	1049.62	466.023	583.6
789	50	253.713	51.593	305.306	8.04693	27.1702	340.524	111.473	229.05		100	253.713	102.243	355.956	8.04693	27.1702	391.174	136.798	254.375		250	253.713	254.193	507.906	8.04693	27.1702	543.124	212.773	330.35		500	253.713	507.443	761.156	8.04693	27.1702	796.374	339.398	456.975		750	253.713	760.693	1014.41	8.04693	27.1702	1049.62	466.023	583.6
790	50	253.713	51.593	305.306	8.04693	27.1702	340.524	111.473	229.05		100	253.713	102.243	355.956	8.04693	27.1702	391.174	136.798	254.375		250	253.713	254.193	507.906	8.04693	27.1702	543.124	212.773	330.35		500	253.713	507.443	761.156	8.04693	27.1702	796.374	339.398	456.975		750	253.713	760.693	1014.41	8.04693	27.1702	1049.62	466.023	583.6
791	50	253.713	51.593	305.306	8.04693	27.1702	340.524	111.473	229.05		100	253.713	102.243	355.956	8.04693	27.1702	391.174	136.798	254.375		250	253.713	254.193	507.906	8.04693	27.1702	543.124	212.773	330.35		500	253.713	507.443	761.156	8.04693	27.1702	796.374	339.398	456.975		750	253.713	760.693	1014.41	8.04693	27.1702	1049.62	466.023	583.6
792	50	253.713	51.593	305.306	8.04693	27.1702	340.524	111.473	229.05		100	253.713	102.243	355.956	8.04693	27.1702	391.174	136.798	254.375		250	253.713	254.193	507.906	8.04693	27.1702	543.124	212.773	330.35		500	253.713	507.443	761.156	8.04693	27.1702	796.374	339.398	456.975		750	253.713	760.693	1014.41	8.04693	27.1702	1049.62	466.023	583.6
793	50	253.713	51.593	305.306	8.04693	27.1702	340.524	111.473	229.05		100	253.713	102.243	355.956	8.04693	27.1702	391.174	136.798	254.375		250	253.713	254.193	507.906	8.04693	27.1702	543.124	212.773	330.35		500	253.713	507.443	761.156	8.04693	27.1702	796.374	339.398	456.975		750	253.713	760.693	1014.41	8.04693	27.1702	1049.62	466.023	583.6
794	50	253.713	51.593	305.306	8.04693	27.1702	340.524	111.473	229.05		100	253.713	102.243	355.956	8.04693	27.1702	391.174	136.798	254.375		250	253.713	254.193	507.906	8.04693	27.1702	543.124	212.773	330.35		500	253.713	507.443	761.156	8.04693	27.1702	796.374	339.398	456.975		750	253.713	760.693	1014.41	8.04693	27.1702	1049.62	466.023	583.6
795	50	253.713	51.593	305.306	8.04693	27.1702	340.524	111.473	229.05		100	253.713	102.243	355.956	8.04693	27.1702	391.174	136.798	254.375		250	253.713	254.193	507.906	8.04693	27.1702	543.124	212.773	330.35		500	253.713	507.443	761.156	8.04693	27.1702	796.374	339.398	456.975		750	253.713	760.693	1014.41	8.04693	27.1702	1049.62	466.023	583.6
796	50	253.713	51.593	305.306	8.04693	27.1702	340.524	111.473	229.05		100	253.713	102.243	355.956	8.04693	27.1702	391.174	136.798	254.375		250	253.713	254.193	507.906	8.04693	27.1702	543.124	212.773	330.35		500	253.713	507.443	761.156	8.04693	27.1702	796.374	339.398	456.975		750	253.713	760.693	1014.41	8.04693	27.1702	1049.62	466.023	583.6
797	50	253.713	51.593	305.306	8.04693	27.1702	340.524	111.473	229.05		100	253.713	102.243	355.956	8.04693	27.1702	391.174	136.798	254.375		250	253.713	254.193	507.906	8.04693	27.1702	543.124	212.773	330.35		500	253.713	507.443	761.156	8.04693	27.1702	796.374	339.398	456.975		750	253.713	760.693	1014.41	8.04693	27.1702	1049.62	466.023	583.6
798	50	253.713	51.593	305.306	8.04693	27.1702	340.524	111.473	229.05		100	253.713	102.243	355.956	8.04693	27.1702	391.174	136.798	254.375		250	253.713	254.193	507.906	8.04693	27.1702	543.124	212.773	330.35		500	253.713	507.443	761.156	8.04693	27.1702	796.374	339.398	456.975		750	253.713	760.693	1014.41	8.04693	27.1702	1049.62	466.023	583.6
799	50	253.713	51.593	305.306	8.04693	27.1702	340.524	111.473	229.05		100	253.713	102.243	355.956	8.04693	27.1702	391.174	136.798	254.375		250	253.713	254.193	507.906	8.04693	27.1702	543.124	212.773	330.35		500	253.713	507.443	761.156	8.04693	27.1702	796.374	339.398	456.975		750	253.713	760.693	1014.41	8.04693	27.1702	1049.62	466.023	583.6
800	50	253.713	51.593	305.306	8.04693	27.1702	340.524	111.473	229.05		100	253.713	102.243	355.956	8.04693	27.1702	391.174	136.798	254.375		250	253.713	254.193	507.906	8.04693	27.1702	543.124	212.773	330.35		500	253.713	507.443	761.156	8.04693	27.1702	796.374	339.398	456.975		750	253.713	760.693	1014.41	8.04693	27.1702	1049.62	466.023	583.6
801	50	253.713	51.593	305.306	8.04693	27.1702	340.524	111.473	229.05		100	253.713	102.243	355.956	8.04693	27.1702	391.174	136.798	254.375		250	253.713	254.193	507.906	8.04693	27.1702	543.124	212.773	330.35		500	253.713	507.443	761.156	8.04693	27.1702	796.374	339.398	456.975		750	253.713	760.693	1014.41	8.04693	27.1702	1049.62	466.023	583.6
802	50	253.713	51.593	305.306	8.04693	27.1702	340.524	111.473	229.05		100	253.713	102.243	355.956	8.04693	27.1702	391.174	136.798	254.375		250	253.713	254.193	507.906	8.04693	27.1702	543.124	212.773	330.35		500	253.713	507.443	761.156	8.04693	27.1702	796.374	339.398	456.975		750	253.713	760.693	1014.41	8.04693	27.1702	1049.62	466.023	583.6
803	50	253.713	51.593	305.306	8.04693	27.1702	340.524	111.473	229.05		100	253.713	102.243	355.956	8.04693	27.1702	391.174	136.798	254.375		250	253.713	254.193	507.906	8.04693	27.1702	543.124	212.773	330.35		500	253.713	507.443	761.156	8.04693	27.1702	796.374	339.398	456.975		750	253.713	760.693	1014.41	8.04693	27.1702	1049.62	466.023	583.6
804	50	253.713	51.593	305.306	8.04693	27.1702	340.524	111.473	229.05		100	253.713	102.243	355.956	8.04693	27.1702	391.174	136.798	254.375		250	253.713	254.193	507.906	8.04693	27.1702	543.124	212.773	330.35		500	253.713	507.443	761.156	8.04693	27.1702	796.374	339.398	456.975		750	253.713	760.693	1014.41	8.04693	27.1702	1049.62	466.023	583.6
805	50	253.713	51.593	305.306	8.04693	27.1702	340.524	111.473	229.05		100	253.713	102.243	355.956	8.04693	27.1702	391.174	136.798	254.375		250	253.713	254.193	507.906	8.04693	27.1702	543.124	212.773	330.35		500	253.713	507.443	761.156	8.04693	27.1702	796.374	339.398	456.975		750	253.713	760.693	1014.41	8.04693	27.1702	1049.62	466.023	583.6
806	50	253.713	51.593	305.306	8.04693	27.1702	340.524	111.473	229.05		100	253.713	102.243	355.956	8.04693	27.1702	391.174	136.798	254.375		250	253.713	254.193	507.906	8.04693	27.1702	543.124	212.773	330.35		500	253.713	507.443	761.156	8.04693	27.1702	796.374	339.398	456.975		750	253.713	760.693	1014.41	8.04693	27.1702	1049.62	466.023	583.6
807	50	253.713	51.593	305.306	8.04693	27.1702	340.524	111.473	229.05		100	253.713	102.243	355.956	8.04693	27.1702	391.174	136.798	254.375		250	253.713	254.193	507.906	8.04693	27.1702	543.124	212.773	330.35		500	253.713	507.443	761.156	8.04693	27.1702	796.374	339.398	456.975		750	253.713	760.693	1014.41	8.04693	27.1702	1049.62	466.023	583.6
808	50	253.713	51.593	305.306	8.04693	27.1702	340.524	111.473	229.05		100	253.713	102.243	355.956	8.04693	27.1702	391.174	136.798	254.375		250	253.713	254.193	507.906	8.04693	27.1702	543.124	212.773	330.35		500	253.713	507.443	761.156	8.04693	27.1702	796.374	339.398	456.975		750	253.713	760.693	1014.41	8.04693	27.1702	1049.62	466.023	583.6
809	50	253.713	51.593	305.306	8.04693	27.1702	340.524	111.473	229.05		100	253.713	102.243	355.956	8.04693	27.1702	391.174	136.798	254.375		250	253.713	254.193	507.906	8.04693	27.1702	543.124	212.773	330.35		500	253.713	507.443	761.156	8.04693	27.1702	796.374	339.398	456.975		750	253.713	760.693	1014.41	8.04693	27.1702	1049.62	466.023	583.6
810	50	253.713	51.593	305.306	8.04693	27.1702	340.524	111.473	229.05		100	253.713	102.243	355.956	8.04693	27.1702	391.174	136.798	254.375		250	253.713	254.193	507.906	8.04693	27.1702	543.124	212.773	330.35		500	253.713	507.443	761.156	8.04693	27.1702	796.374	339.398	456.975		750	253.713	760.693	1014.41	8.04693	27.1702	1049.62	466.023	583.6
811	50	253.713	51.593	305.306	8.04693	27.1702	340.524	111.473	229.05		100	253.713	102.243	355.956	8.04693	27.1702	391.174	136.798	254.375		250	253.713	254.193	507.906	8.04693	27.1702	543.124	212.773	330.35		500	253.713	507.443	761.156	8.04693	27.1702	796.374	339.398	456.975		750	253.713	760.693	1014.41	8.04693	27.1702	1049.62	466.023	583.6
812	50	253.713	51.593	305.306	8.04693	27.1702	340.524	111.473	229.05		100	253.713	102.243	355.956	8.04693	27.1702	391.174	136.798	254.375		250	253.713	254.193	507.906	8.04693	27.1702	543.124	212.773	330.35		500	253.713	507.443	761.156	8.04693	27.1702	796.374	339.398	456.975		750	253.713	760.693	1014.41	8.04693	27.1702	1049.62	466.023	583.6
813	50	253.713	51.593	305.306	8.04693	27.1702	340.524	111.473	229.05		100	253.713	102.243	355.956	8.04693	27.1702	391.174	136.798	254.375		250	253.713	254.193	507.906	8.04693	27.1702	543.124	212.773	330.35		500	253.713	507.443	761.156	8.04693	27.1702	796.374	339.398	456.975		750	253.713	760.693	1014.41	8.04693	27.1702	1049.62	466.023	583.6
814	50	253.713	51.593	305.306	8.04693	27.1702	340.524	111.473	229.05		100	253.713	102.243	355.956	8.04693	27.1702	391.174	136.798	254.375		250	253.713	254.193	507.906	8.04693	27.1702	543.124	212.773	330.35		500	253.713	507.443	761.156	8.04693	27.1702	796.374	339.398	456.975		750	253.713	760.693	1014.41	8.04693	27.1702	1049.62	466.023	583.6
815	50	253.713	51.593	305.306	8.04693	27.1702	340.524	111.473	229.05		100	253.713	102.243	355.956	8.04693	27.1702	391.174	136.798	254.375		250	253.713	254.193	507.906	8.04693	27.1702	543.124	212.773	330.35		500	253.713	507.443	761.156	8.04693	27.1702	796.374	339.398	456.975		750	253.713	760.693	1014.41	8.04693	27.1702	1049.62	466.023	583.6
816	50	253.713	51.593	305.306	8.04693	27.1702	340.524	111.473	229.05		100	253.713	102.243	355.956	8.04693	27.1702	391.174	136.798	254.375		250	253.713	254.193	507.906	8.04693	27.1702	543.124	212.773	330.35		500	253.713	507.443	761.156	8.04693	27.1702	796.374	339.398	456.975		750	253.713	760.693	1014.41	8.04693	27.1702	1049.62	466.023	583.6
817	50	253.713	51.593	305.306	8.04693	27.1702	340.524	111.473	229.05		100	253.713	102.243	355.956	8.04693	27.1702	391.174	136.798	254.375		250	253.713	254.193	507.906	8.04693	27.1702	543.124	212.773	330.35		500	253.713	507.443	761.156	8.04693	27.1702	796.374	339.398	456.975		750	253.713	760.693	1014.41	8.04693	27.1702	1049.62	466.023	583.6
818	50	253.713	51.593	305.306	8.04693	27.1702	340.524	111.473	229.05		100	253.713	102.243	355.956	8.04693	27.1702	391.174	136.798	254.375		250	253.713	254.193	507.906	8.04693	27.1702	543.124	212.773	330.35		500	253.713	507.443	761.156	8.04693	27.1702	796.374	339.398	456.975		750	253.713	760.693	1014.41	8.04693	27.1702	1049.62	466.023	583.6
819	50	253.713	51.593	305.306	8.04693	27.1702	340.524	111.473	229.05		100	253.713	102.243	355.956	8.04693	27.1702	391.174	136.798	254.375		250	253.713	254.193	507.906	8.04693	27.1702	543.124	212.773	330.35		500	253.713	507.443	761.156	8.04693	27.1702	796.374	339.398	456.975		750	253.713	760.693	1014.41	8.04693	27.1702	1049.62	466.023	583.6
820	50	253.713	51.593	305.306	8.04693	27.1702	340.524	111.473	229.05		100	253.713	102.243	355.956	8.04693	27.1702	391.174	136.798	254.375		250	253.713	254.193	507.906	8.04693	27.1702	543.124	212.773	330.35		500	253.713	507.443	761.156	8.04693	27.1702	796.374	339.398	456.975		750	253.713	760.693	1014.41	8.04693	27.1702	1049.62	466.023	583.6
821	50	253.713	51.593	305.306	8.04693	27.1702	340.524	111.473	229.05		100	253.713	102.243	355.956	8.04693	27.1702	391.174	136.798	254.375		250	253.713	254.193	507.906	8.04693	27.1702	543.124	212.773	330.35		500	253.713	507.443	761.156	8.04693	27.1702	796.374	339.398	456.975		750	253.713	760.693	1014.41	8.04693	27.1702	1049.62	466.023	583.6
822	50	253.713	51.593	305.306	8.04693	27.1702	340.524	111.473	229.05		100	253.713	102.243	355.956	8.04693	27.1702	391.174	136.798	254.375		250	253.713	254.193	507.906	8.04693	27.1702	543.124	212.773	330.35		500	253.713	507.443	761.156	8.04693	27.1702	796.374	339.398	456.975		750	253.713	760.693	1014.41	8.04693	27.1702	1049.62	466.023	583.6
823	50	253.713	51.593	305.306	8.04693	27.1702	340.524	111.473	229.05		100	253.713	102.243	355.956	8.04693	27.1702	391.174	136.798	254.375		250	253.713	254.193	507.906	8.04693	27.1702	543.124	212.773	330.35		500	253.713	507.443	761.156	8.04693	27.1702	796.374	339.398	456.975		750	253.713	760.693	1014.41	8.04693	27.1702	1049.62	466.023	583.6
824	50	253.713	51.593	305.306	8.04693	27.1702	340.524	111.473	229.05		100	253.713	102.243	355.956	8.04693	27.1702	391.174	136.798	254.375		250	253.713	254.193	507.906	8.04693	27.1702	543.124	212.773	330.35		500	253.713	507.443	761.156	8.04693	27.1702	796.374	339.398	456.975		750	253.713	760.693	1014.41	8.04693	27.1702	1049.62	466.023	583.6
825	50	253.713	51.593	305.306	8.04693	27.1702	340.524	111.473	229.05		100	253.713	102.243	355.956	8.04693	27.1702	391.174	136.798	254.375		250	253.713	254.193	507.906	8.04693	27.1702	543.124	212.773	330.35		500	253.713	507.443	761.156	8.04693	27.1702	796.374	339.398	456.975		750	253.713	760.693	1014.41	8.04693	27.1702	1049.62	466.023	583.6
826	50	253.713	51.593	305.306	8.04693	27.1702	340.524	111.473	229.05		100	253.713	102.243	355.956	8.04693	27.1702	391.174	136.798	254.375		250	253.713	254.193	507.906	8.04693	27.1702	543.124	212.773	330.35		500	253.713	507.443	761.156	8.04693	27.1702	796.374	339.398	456.975		750	253.713	760.693	1014.41	8.04693	27.1702	1049.62	466.023	583.6
827	50	253.713	51.593	305.306	8.04693	27.1702	340.524	111.473	229.05		100	253.713	102.243	355.956	8.04693	27.1702	391.174	136.798	254.375		250	253.713	254.193	507.906	8.04693	27.1702	543.124	212.773	330.35		500	253.713	507.443	761.156	8.04693	27.1702	796.374	339.398	456.975		750	253.713	760.693	1014.41	8.04693	27.1702	1049.62	466.023	583.6
828	50	253.713	51.593	305.306	8.04693	27.1702	340.524	111.473	229.05		100	253.713	102.243	355.956	8.04693	27.1702	391.174	136.798	254.375		250	253.713	254.193	507.906	8.04693	27.1702	543.124	212.773	330.35		500	253.713	507.443	761.156	8.04693	27.1702	796.374	339.398	456.975		750	253.713	760.693	1014.41	8.04693	27.1702	1049.62	466.023	583.6
829	50	253.713	51.593	305.306	8.04693	27.1702	340.524	111.473	229.05		100	253.713	102.243	355.956	8.04693	27.1702	391.174	136.798	254.375		250	253.713	254.193	507.906	8.04693	27.1702	543.124	212.773	330.35		500	253.713	507.443	761.156	8.04693	27.1702	796.374	339.398	456.975		750	253.713	760.693	1014.41	8.04693	27.1702	1049.62	466.023	583.6
830	50	253.713	51.593	305.306	8.04693	27.1702	340.524	111.473	229.05		100	253.713	102.243	355.956	8.04693	27.1702	391.174	136.798	254.375		250	253.713	254.193	507.906	8.04693	27.1702	543.124	212.773	330.35		500	253.713	507.443	761.156	8.04693	27.1702	796.374	339.398	456.975		750	253.713	760.693	1014.41	8.04693	27.1702	1049.62	466.023	583.6
831	50	253.713	51.593	305.306	8.04693	27.1702	340.524	111.473	229.05		100	253.713	102.243	355.956	8.04693	27.1702	391.174	136.798	254.375		250	253.713	254.193	507.906	8.04693	27.1702	543.124	212.773	330.35		500	253.713	507.443	761.156	8.04693	27.1702	796.374	339.398	456.975		750	253.713	760.693	1014.41	8.04693	27.1702	1049.62	466.023	583.6
832	50	253.713	51.593	305.306	8.04693	27.1702	340.524	111.473	229.05		100	253.713	102.243	355.956	8.04693	27.1702	391.174	136.798	254.375		250	253.713	254.193	507.906	8.04693	27.1702	543.124	212.773	330.35		500	253.713	507.443	761.156	8.04693	27.1702	796.374	339.398	456.975		750	253.713	760.693	1014.41	8.04693	27.1702	1049.62	466.023	583.6
833	50	253.713	51.593	305.306	8.04693	27.1702	340.524	111.473	229.05		100	253.713	102.243	355.956	8.04693	27.1702	391.174	136.798	254.375		250	253.713	254.193	507.906	8.04693	27.1702	543.124	212.773	330.35		500	253.713	507.443	761.156	8.04693	27.1702	796.374	339.398	456.975		750	253.713	760.693	1014.41	8.04693	27.1702	1049.62	466.023	583.6
834	50	253.713	51.593	305.306	8.04693	27.1702	340.524	111.473	229.05		100	253.713	102.243	355.956	8.04693	27.1702	391.174	136.798	254.375		250	253.713	254.193	507.906	8.04693	27.1702	543.124	212.773	330.35		500	253.713	507.443	761.156	8.04693	27.1702	796.374	339.398	456.975		750	253.713	760.693	1014.41	8.04693	27.1702	1049.62	466.023	583.6
835	50	253.713	51.593	305.306	8.04693	27.1702	340.524	111.473	229.05		100	253.713	102.243	355.956	8.04693	27.1702	391.174	136.798	254.375		250	253.713	254.193	507.906	8.04693	27.1702	543.124	212.773	330.35		500	253.713	507.443	761.156	8.04693	27.1702	796.374	339.398	456.975		750	253.713	760.693	1014.41	8.04693	27.1702	1049.62	466.023	583.6
836	50	253.713	51.593	305.306	8.04693	27.1702	340.524	111.473	229.05		100	253.713	102.243	355.956	8.04693	27.1702	391.174	136.798	254.375		250	253.713	254.193	507.906	8.04693	27.1702	543.124	212.773	330.35		500	253.713	507.443	761.156	8.04693	27.1702	796.374	339.398	456.975		750	253.713	760.693	1014.41	8.04693	27.1702	1049.62	466.023	583.6
837	50	253.713	51.593	305.306	8.04693	27.1702	340.524	111.473	229.05		100	253.713	102.243	355.956	8.04693	27.1702	391.174	136.798	254.375		250	253.713	254.193	507.906	8.04693	27.1702	543.124	212.773	330.35		500	253.713	507.443	761.156	8.04693	27.1702	796.374	339.398	456.975		750	253.713	760.693	1014.41	8.04693	27.1702	1049.62	466.023	583.6
838	50	253.713	51.593	305.306	8.04693	27.1702	340.524	111.473	229.05		100	253.713	102.243	355.956	8.04693	27.1702	391.174	136.798	254.375		250	253.713	254.193	507.906	8.04693	27.1702	543.124	212.773	330.35		500	253.713	507.443	761.156	8.04693	27.1702	796.374	339.398	456.975		750	253.713	760.693	1014.41	8.04693	27.1702	1049.62	466.023	583.6
839	50	253.713	51.593	305.306	8.04693	27.1702	340.524	111.473	229.05		100	253.713	102.243	355.956	8.04693	27.1702	391.174	136.798	254.375		250	253.713	254.193	507.906	8.04693	27.1702	543.124	212.773	330.35		500	253.713	507.443	761.156	8.04693	27.1702	796.374	339.398	456.975		750	253.713	760.693	1014.41	8.04693	27.1702	1049.62	466.023	583.6
840	50	253.713	51.593	305.306	8.04693	27.1702	340.524	111.473	229.05		100	253.713	102.243	355.956	8.04693	27.1702	391.174	136.798	254.375		250	253.713	254.193	507.906	8.04693	27.1702	543.124	212.773	330.35		500	253.713	507.443	761.156	8.04693	27.1702	796.374	339.398	456.975		750	253.713	760.693	1014.41	8.04693	27.1702	1049.62	466.023	583.6
841	50	253.713	51.593	305.306	8.04693	27.1702	340.524	111.473	229.05		100	253.713	102.243	355.956	8.04693	27.1702	391.174	136.798	254.375		250	253.713	254.193	507.906	8.04693	27.1702	543.124	212.773	330.35		500	253.713	507.443	761.156	8.04693	27.1702	796.374	339.398	456.975		750	253.713	760.693	1014.41	8.04693	27.1702	1049.62	466.023	583.6
842	50	253.713	51.593	305.306	8.04693	27.1702	340.524	111.473	229.05		100	253.713	102.243	355.956	8.04693	27.1702	391.174	136.798	254.375		250	253.713	254.193	507.906	8.04693	27.1702	543.124	212.773	330.35		500	253.713	507.443	761.156	8.04693	27.1702	796.374	339.398	456.975		750	253.713	760.693	1014.41	8.04693	27.1702	1049.62	466.023	583.6
843	50	253.713	51.593	305.306	8.04693	27.1702	340.524	111.473	229.05		100	253.713	102.243	355.956	8.04693	27.1702	391.174	136.798	254.375		250	253.713	254.193	507.906	8.04693	27.1702	543.124	212.773	330.35		500	253.713	507.443	761.156	8.04693	27.1702	796.374	339.398	456.975		750	253.713	760.693	1014.41	8.04693	27.1702	1049.62	466.023	583.6
844	50	253.713	51.593	305.306	8.04693	27.1702	340.524	111.473	229.05		100	253.713	102.243	355.956	8.04693	27.1702	391.174	136.798	254.375		250	253.713	254.193	507.906	8.04693	27.1702	543.124	212.773	330.35		500	253.713	507.443	761.156	8.04693	27.1702	796.374	339.398	456.975		750	253.713	760.693	1014.41	8.04693	27.1702	1049.62	466.023	583.6
845	50	253.713	51.593	305.306	8.04693	27.1702	340.524	111.473	229.05		100	253.713	102.243	355.956	8.04693	27.1702	391.174	136.798	254.375		250	253.713	254.193	507.906	8.04693	27.1702	543.124	212.773	330.35		500	253.713	507.443	761.156	8.04693	27.1702	796.374	339.398	456.975		750	253.713	760.693	1014.41	8.04693	27.1702	1049.62	466.023	583.6
846	50	253.713	51.593	305.306	8.04693	27.1702	340.524	111.473	229.05		100	253.713	102.243	355.956	8.04693	27.1702	391.174	136.798	254.375		250	253.713	254.193	507.906	8.04693	27.1702	543.124	212.773	330.35		500	253.713	507.443	761.156	8.04693	27.1702	796.374	339.398	456.975		750	253.713	760.693	1014.41	8.04693	27.1702	1049.62	466.023	583.6
847	50	253.713	51.593	305.306	8.04693	27.1702	340.524	111.473	229.05		100	253.713	102.243	355.956	8.04693	27.1702	391.174	136.798	254.375		250	253.713	254.193	507.906	8.04693	27.1702	543.124	212.773	330.35		500	253.713	507.443	761.156	8.04693	27.1702	796.374	339.398	456.975		750	253.713	760.693	1014.41	8.04693	27.1702	1049.62	466.023	583.6
848	50	253.713	51.593	305.306	8.04693	27.1702	340.524	111.473	229.05		100	253.713	102.243	355.956	8.04693	27.1702	391.174	136.798	254.375		250	253.713	254.193	507.906	8.04693	27.1702	543.124	212.773	330.35		500	253.713	507.443	761.156	8.04693	27.1702	796.374	339.398	456.975		750	253.713	760.693	1014.41	8.04693	27.1702	1049.62	466.023	583.6
849	50	253.713	51.593	305.306	8.04693	27.1702	340.524	111.473	229.05		100	253.713	102.243	355.956	8.04693	27.1702	391.174	136.798	254.375		250	253.713	254.193	507.906	8.04693	27.1702	543.124	212.773	330.35		500	253.713	507.443	761.156	8.04693	27.1702	796.374	339.398	456.975		750	253.713	760.693	1014.41	8.04693	27.1702	1049.62	466.023	583.6
850	50	253.713	51.593	305.306	8.04693	27.1702	340.524	111.473	229.05		100	253.713	102.243	355.956	8.04693	27.1702	391.174	136.798	254.375		250	253.713	254.193	507.906	8.04693	27.1702	543.124	212.773	330.35		500	253.713	507.443	761.156	8.04693	27.1702	796.374	339.398	456.975		750	253.713	760.693	1014.41	8.04693	27.1702	1049.62	466.023	583.6
851	50	253.713	51.593	305.306	8.04693	27.1702	340.524	111.473	229.05		100	253.713	102.243	355.956	8.04693	27.1702	391.174	136.798	254.375		250	253.713	254.193	507.906	8.04693	27.1702	543.124	212.773	330.35		500	253.713	507.443	761.156	8.04693	27.1702	796.374	339.398	456.975		750	253.713	760.693	1014.41	8.04693	27.1702	1049.62	466.023	583.6
852	50	253.713	51.593	305.306	8.04693	27.1702	340.524	111.473	229.05		100	253.713	102.243	355.956	8.04693	27.1702	391.174	136.798	254.375		250	253.713	254.193	507.906	8.04693	27.1702	543.124	212.773	330.35		500	253.713	507.443	761.156	8.04693	27.1702	796.374	339.398	456.975		750	253.713	760.693	1014.41	8.04693	27.1702	1049.62	466.023	583.6
853	50	253.713	51.593	305.306	8.04693	27.1702	340.524	111.473	229.05		100	253.713	102.243	355.956	8.04693	27.1702	391.174	136.798	254.375		250	253.713	254.193	507.906	8.04693	27.1702	543.124	212.773	330.35		500	253.713	507.443	761.156	8.04693	27.1702	796.374	339.398	456.975		750	253.713	760.693	1014.41	8.04693	27.1702	1049.62	466.023	583.6
854	50	253.713	51.593	305.306	8.04693	27.1702	340.524	111.473	229.05		100	253.713	102.243	355.956	8.04693	27.1702	391.174	136.798	254.375		250	253.713	254.193	507.906	8.04693	27.1702	543.124	212.773	330.35		500	253.713	507.443	761.156	8.04693	27.1702	796.374	339.398	456.975		750	253.713	760.693	1014.41	8.04693	27.1702	1049.62	466.023	583.6
855	50	253.713	51.593	305.306	8.04693	27.1702	340.524	111.473	229.05		100	253.713	102.243	355.956	8.04693	27.1702	391.174	136.798	254.375		250	253.713	254.193	507.906	8.04693	27.1702	543.124	212.773	330.35		500	253.713	507.443	761.156	8.04693	27.1702	796.374	339.398	456.975		750	253.713	760.693	1014.41	8.04693	27.1702	1049.62	466.023	583.6
856	50	253.713	51.593	305.306	8.04693	27.1702	340.524	111.473	229.05		100	253.713	102.243	355.956	8.04693	27.1702	391.174	136.798	254.375		250	253.713	254.193	507.906	8.04693	27.1702	543.124	212.773	330.35		500	253.713	507.443	761.156	8.04693	27.1702	796.374	339.398	456.975		750	253.713	760.693	1014.41	8.04693	27.1702	1049.62	466.023	583.6
857	50	253.713	51.593	305.306	8.04693	27.1702	340.524	111.473	229.05		100	253.713	102.243	355.956	8.04693	27.1702	391.174	136.798	254.375		250	253.713	254.193	507.906	8.04693	27.1702	543.124	212.773	330.35		500	253.713	507.443	761.156	8.04693	27.1702	796.374	339.398	456.975		750	253.713	760.693	1014.41	8.04693	27.1702	1049.62	466.023	583.6
858	50	253.713	51.593	305.306	8.04693	27.1702	340.524	111.473	229.05		100	253.713	102.243	355.956	8.04693	27.1702	391.174	136.798	254.375		250	253.713	254.193	507.906	8.04693	27.1702	543.124	212.773	330.35		500	253.713	507.443	761.156	8.04693	27.1702	796.374	339.398	456.975		750	253.713	760.693	1014.41	8.04693	27.1702	1049.62	466.023	583.6
859	50	253.713	51.593	305.306	8.04693	27.1702	340.524	111.473	229.05		100	253.713	102.243	355.956	8.04693	27.1702	391.174	136.798	254.375		250	253.713	254.193	507.906	8.04693	27.1702	543.124	212.773	330.35		500	253.713	507.443	761.156	8.04693	27.1702	796.374	339.398	456.975		750	253.713	760.693	1014.41	8.04693	27.1702	1049.62	466.023	583.6
860	50	253.713	51.593	305.306	8.04693	27.1702	340.524	111.473	229.05		100	253.713	102.243	355.956	8.04693	27.1702	391.174	136.798	254.375		250	253.713	254.193	507.906	8.04693	27.1702	543.124	212.773	330.35		500	253.713	507.443	761.156	8.04693	27.1702	796.374	339.398	456.975		750	253.713	760.693	1014.41	8.04693	27.1702	1049.62	466.023	583.6
861	50	253.713	51.593	305.306	8.04693	27.1702	340.524	111.473	229.05		100	253.713	102.243	355.956	8.04693	27.1702	391.174	136.798	254.375		250	253.713	254.193	507.906	8.04693	27.1702	543.124	212.773	330.35		500	253.713	507.443	761.156	8.04693	27.1702	796.374	339.398	456.975		750	253.713	760.693	1014.41	8.04693	27.1702	1049.62	466.023	583.6
862	50	253.713	51.593	305.306	8.04693	27.1702	340.524	111.473	229.05		100	253.713	102.243	355.956	8.04693	27.1702	391.174	136.798	254.375		250	253.713	254.193	507.906	8.04693	27.1702	543.124	212.773	330.35		500	253.713	507.443	761.156	8.04693	27.1702	796.374	339.398	456.975		750	253.713	760.693	1014.41	8.04693	27.1702	1049.62	466.023	583.6
863	50	253.713	51.593	305.306	8.04693	27.1702	340.524	111.473	229.05		100	253.713	102.243	355.956	8.04693	27.1702	391.174	136.798	254.375		250	253.713	254.193	507.906	8.04693	27.1702	543.124	212.773	330.35		500	253.713	507.443	761.156	8.04693	27.1702	796.374	339.398	456.975		750	253.713	760.693	1014.41	8.04693	27.1702	1049.62	466.023	583.6
864	50	253.713	51.593	305.306	8.04693	27.1702	340.524	111.473	229.05		100	253.713	102.243	355.956	8.04693	27.1702	391.174	136.798	254.375		250	253.713	254.193	507.906	8.04693	27.1702	543.124	212.773	330.35		500	253.713	507.443	761.156	8.04693	27.1702	796.374	339.398	456.975		750	253.713	760.693	1014.41	8.04693	27.1702	1049.62	466.023	583.6
865	50	253.713	51.593	305.306	8.04693	27.1702	340.524	111.473	229.05		100	253.713	102.243	355.956	8.04693	27.1702	391.174	136.798	254.375		250	253.713	254.193	507.906	8.04693	27.1702	543.124	212.773	330.35		500	253.713	507.443	761.156	8.04693	27.1702	796.374	339.398	456.975		750	253.713	760.693	1014.41	8.04693	27.1702	1049.62	466.023	583.6
866	50	253.713	51.593	305.306	8.04693	27.1702	340.524	111.473	229.05		100	253.713	102.243	355.956	8.04693	27.1702	391.174	136.798	254.375		250	253.713	254.193	507.906	8.04693	27.1702	543.124	212.773	330.35		500	253.713	507.443	761.156	8.04693	27.1702	796.374	339.398	456.975		750	253.713	760.693	1014.41	8.04693	27.1702	1049.62	466.023	583.6
867	50	253.713	51.593	305.306	8.04693	27.1702	340.524	111.473	229.05		100	253.713	102.243	355.956	8.04693	27.1702	391.174	136.798	254.375		250	253.713	254.193	507.906	8.04693	27.1702	543.124	212.773	330.35		500	253.713	507.443	761.156	8.04693	27.1702	796.374	339.398	456.975		750	253.713	760.693	1014.41	8.04693	27.1702	1049.62	466.023	583.6
868	50	253.713	51.593	305.306	8.04693	27.1702	340.524	111.473	229.05		100	253.713	102.243	355.956	8.04693	27.1702	391.174	136.798	254.375		250	253.713	254.193	507.906	8.04693	27.1702	543.124	212.773	330.35		500	253.713	507.443	761.156	8.04693	27.1702	796.374	339.398	456.975		750	253.713	760.693	1014.41	8.04693	27.1702	1049.62	466.023	583.6
869	50	253.713	51.593	305.306	8.04693	27.1702	340.524	111.473	229.05		100	253.713	102.243	355.956	8.04693	27.1702	391.174	136.798	254.375		250	253.713	254.193	507.906	8.04693	27.1702	543.124	212.773	330.35		500	253.713	507.443	761.156	8.04693	27.1702	796.374	339.398	456.975		750	253.713	760.693	1014.41	8.04693	27.1702	1049.62	466.023	583.6
870	50	253.713	51.593	305.306	8.04693	27.1702	340.524	111.473	229.05		100	253.713	102.243	355.956	8.04693	27.1702	391.174	136.798	254.375		250	253.713	254.193	507.906	8.04693	27.1702	543.124	212.773	330.35		500	253.713	507.443	761.156	8.04693	27.1702	796.374	339.398	456.975		750	253.713	760.693	1014.41	8.04693	27.1702	1049.62	466.023	583.6
871	50	253.713	51.593	305.306	8.04693	27.1702	340.524	111.473	229.05		100	253.713	102.243	355.956	8.04693	27.1702	391.174	136.798	254.375		250	253.713	254.193	507.906	8.04693	27.1702	543.124	212.773	330.35		500	253.713	507.443	761.156	8.04693	27.1702	796.374	339.398	456.975		750	253.713	760.693	1014.41	8.04693	27.1702	1049.62	466.023	583.6
872	50	253.713	51.593	305.306	8.04693	27.1702	340.524	111.473	229.05		100	253.713	102.243	355.956	8.04693	27.1702	391.174	136.798	254.375		250	253.713	254.193	507.906	8.04693	27.1702	543.124	212.773	330.35		500	253.713	507.443	761.156	8.04693	27.1702	796.374	339.398	456.975		750	253.713	760.693	1014.41	8.04693	27.1702	1049.62	466.023	583.6
873	50	253.713	51.593	305.306	8.04693	27.1702	340.524	111.473	229.05		100	253.713	102.243	355.956	8.04693	27.1702	391.174	136.798	254.375		250	253.713	254.193	507.906	8.04693	27.1702	543.124	212.773	330.35		500	253.713	507.443	761.156	8.04693	27.1702	796.374	339.398	456.975		750	253.713	760.693	1014.41	8.04693	27.1702	1049.62	466.023	583.6
874	50	253.713	51.593	305.306	8.04693	27.1702	340.524	111.473	229.05		100	253.713	102.243	355.956	8.04693	27.1702	391.174	136.798	254.375		250	253.713	254.193	507.906	8.04693	27.1702	543.124	212.773	330.35		500	253.713	507.443	761.156	8.04693	27.1702	796.374	339.398	456.975		750	253.713	760.693	1014.41	8.04693	27.1702	1049.62	466.023	583.6
875	50	253.713	51.593	305.306	8.04693	27.1702	340.524	111.473	229.05		100	253.713	102.243	355.956	8.04693	27.1702	391.174	136.798	254.375		250	253.713	254.193	507.906	8.04693	27.1702	543.124	212.773	330.35		500	253.713	507.443	761.156	8.04693	27.1702	796.374	339.398	456.975		750	253.713	760.693	1014.41	8.04693	27.1702	1049.62	466.023	583.6
876	50	253.713	51.593	305.306	8.04693	27.1702	340.524	111.473	229.05		100	253.713	102.243	355.956	8.04693	27.1702	391.174	136.798	254.375		250	253.713	254.193	507.906	8.04693	27.1702	543.124	212.773	330.35		500	253.713	507.443	761.156	8.04693	27.1702	796.374	339.398	456.975		750	253.713	760.693	1014.41	8.04693	27.1702	1049.62	466.023	583.6
877	50	253.713	51.593	305.306	8.04693	27.1702	340.524	111.473	229.05		100	253.713	102.243	355.956	8.04693	27.1702	391.174	136.798	254.375		250	253.713	254.193	507.906	8.04693	27.1702	543.124	212.773	330.35		500	253.713	507.443	761.156	8.04693	27.1702	796.374	339.398	456.975		750	253.713	760.693	1014.41	8.04693	27.1702	1049.62	466.023	583.6
878	50	253.713	51.593	305.306	8.04693	27.1702	340.524	111.473	229.05		100	253.713	102.243	355.956	8.04693	27.1702	391.174	136.798	254.375		250	253.713	254.193	507.906	8.04693	27.1702	543.124	212.773	330.35		500	253.713	507.443	761.156	8.04693	27.1702	796.374	339.398	456.975		750	253.713	760.693	1014.41	8.04693	27.1702	1049.62	466.023	583.6
879	50	253.713	51.593	305.306	8.04693	27.1702	340.524	111.473	229.05		100	253.713	102.243	355.956	8.04693	27.1702	391.174	136.798	254.375		250	253.713	254.193	507.906	8.04693	27.1702	543.124	212.773	330.35		500	253.713	507.443	761.156	8.04693	27.1702	796.374	339.398	456.975		750	253.713	760.693	1014.41	8.04693	27.1702	1049.62	466.023	583.6
880	50	253.713	51.593	305.306	8.04693	27.1702	340.524	111.473	229.05		100	253.713	102.243	355.956	8.04693	27.1702	391.174	136.798	254.375		250	253.713	254.193	507.906	8.04693	27.1702	543.124	212.773	330.35		500	253.713	507.443	761.156	8.04693	27.1702	796.374	339.398	456.975		750	253.713	760.693	1014.41	8.04693	27.1702	1049.62	466.023	583.6
881	50	253.713	51.593	305.306	8.04693	27.1702	340.524	111.473	229.05		100	253.713	102.243	355.956	8.04693	27.1702	391.174	136.798	254.375		250	253.713	254.193	507.906	8.04693	27.1702	543.124	212.773	330.35		500	253.713	507.443	761.156	8.04693	27.1702	796.374	339.398	456.975		750	253.713	760.693	1014.41	8.04693	27.1702	1049.62	466.023	583.6
882	50	253.713	51.593	305.306	8.04693	27.1702	340.524	111.473	229.05		100	253.713	102.243	355.956	8.04693	27.1702	391.174	136.798	254.375		250	253.713	254.193	507.906	8.04693	27.1702	543.124	212.773	330.35		500	253.713	507.443	761.156	8.04693	27.1702	796.374	339.398	456.975		750	253.713	760.693	1014.41	8.04693	27.1702	1049.62	466.023	583.6
883	50	253.713	51.593	305.306	8.04693	27.1702	340.524	111.473	229.05		100	253.713	102.243	355.956	8.04693	27.1702	391.174	136.798	254.375		250	253.713	254.193	507.906	8.04693	27.1702	543.124	212.773	330.35		500	253.713	507.443	761.156	8.04693	27.1702	796.374	339.398	456.975		750	253.713	760.693	1014.41	8.04693	27.1702	1049.62	466.023	583.6
884	50	253.713	51.593	305.306	8.04693	27.1702	340.524	111.473	229.05		100	253.713	102.243	355.956	8.04693	27.1702	391.174	136.798	254.375		250	253.713	254.193	507.906	8.04693	27.1702	543.124	212.773	330.35		500	253.713	507.443	761.156	8.04693	27.1702	796.374	339.398	456.975		750	253.713	760.693	1014.41	8.04693	27.1702	1049.62	466.023	583.6
885	50	253.713	51.593	305.306	8.04693	27.1702	340.524	111.473	229.05		100	253.713	102.243	355.956	8.04693	27.1702	391.174	136.798	254.375		250	253.713	254.193	507.906	8.04693	27.1702	543.124	212.773	330.35		500	253.713	507.443	761.156	8.04693	27.1702	796.374	339.398	456.975		750	253.713	760.693	1014.41	8.04693	27.1702	1049.62	466.023	583.6
886	50	253.713	51.593	305.306	8.04693	27.1702	340.524	111.473	229.05		100	253.713	102.243	355.956	8.04693	27.1702	391.174	136.798	254.375		250	253.713	254.193	507.906	8.04693	27.1702	543.124	212.773	330.35		500	253.713	507.443	761.156	8.04693	27.1702	796.374	339.398	456.975		750	253.713	760.693	1014.41	8.04693	27.1702	1049.62	466.023	583.6
887	50	253.713	51.593	305.306	8.04693	27.1702	340.524	111.473	229.05		100	253.713	102.243	355.956	8.04693	27.1702	391.174	136.798	254.375		250	253.713	254.193	507.906	8.04693	27.1702	543.124	212.773	330.35		500	253.713	507.443	761.156	8.04693	27.1702	796.374	339.398	456.975		750	253.713	760.693	1014.41	8.04693	27.1702	1049.62	466.023	583.6
888	50	253.713	51.593	305.306	8.04693	27.1702	340.524	111.473	229.05		100	253.713	102.243	355.956	8.04693	27.1702	391.174	136.798	254.375		250	253.713	254.193	507.906	8.04693	27.1702	543.124	212.773	330.35		500	253.713	507.443	761.156	8.04693	27.1702	796.374	339.398	456.975		750	253.713	760.693	1014.41	8.04693	27.1702	1049.62	466.023	583.6
889	50	253.713	51.593	305.306	8.04693	27.1702	340.524	111.473	229.05		100	253.713	102.243	355.956	8.04693	27.1702	391.174	136.798	254.375		250	253.713	254.193	507.906	8.04693	27.1702	543.124	212.773	330.35		500	253.713	507.443	761.156	8.04693	27.1702	796.374	339.398	456.975		750	253.713	760.693	1014.41	8.04693	27.1702	1049.62	466.023	583.6
890	50	253.713	51.593	305.306	8.04693	27.1702	340.524	111.473	229.05		100	253.713	102.243	355.956	8.04693	27.1702	391.174	136.798	254.375		250	253.713	254.193	507.906	8.04693	27.1702	543.124	212.773	330.35		500	253.713	507.443	761.156	8.04693	27.1702	796.374	339.398	456.975		750	253.713	760.693	1014.41	8.04693	27.1702	1049.62	466.023	583.6
891	50	253.713	51.593	305.306	8.04693	27.1702	340.524	111.473	229.05		100	253.713	102.243	355.956	8.04693	27.1702	391.174	136.798	254.375		250	253.713	254.193	507.906	8.04693	27.1702	543.124	212.773	330.35		500	253.713	507.443	761.156	8.04693	27.1702	796.374	339.398	456.975		750	253.713	760.693	1014.41	8.04693	27.1702	1049.62	466.023	583.6
892	50	253.713	51.593	305.306	8.04693	27.1702	340.524	111.473	229.05		100	253.713	102.243	355.956	8.04693	27.1702	391.174	136.798	254.375		250	253.713	254.193	507.906	8.04693	27.1702	543.124	212.773	330.35		500	253.713	507.443	761.156	8.04693	27.1702	796.374	339.398	456.975		750	253.713	760.693	1014.41	8.04693	27.1702	1049.62	466.023	583.6
893	50	253.713	51.593	305.306	8.04693	27.1702	340.524	111.473	229.05		100	253.713	102.243	355.956	8.04693	27.1702	391.174	136.798	254.375		250	253.713	254.193	507.906	8.04693	27.1702	543.124	212.773	330.35		500	253.713	507.443	761.156	8.04693	27.1702	796.374	339.398	456.975		750	253.713	760.693	1014.41	8.04693	27.1702	1049.62	466.023	583.6
894	50	253.713	51.593	305.306	8.04693	27.1702	340.524	111.473	229.05		100	253.713	102.243	355.956	8.04693	27.1702	391.174	136.798	254.375		250	253.713	254.193	507.906	8.04693	27.1702	543.124	212.773	330.35		500	253.713	507.443	761.156	8.04693	27.1702	796.374	339.398	456.975		750	253.713	760.693	1014.41	8.04693	27.1702	1049.62	466.023	583.6
895	50	253.713	51.593	305.306	8.04693	27.1702	340.524	111.473	229.05		100	253.713	102.243	355.956	8.04693	27.1702	391.174	136.798	254.375		250	253.713	254.193	507.906	8.04693	27.1702	543.124	212.773	330.35		500	253.713	507.443	761.156	8.04693	27.1702	796.374	339.398	456.975		750	253.713	760.693	1014.41	8.04693	27.1702	1049.62	466.023	583.6
896	50	253.713	51.593	305.306	8.04693	27.1702	340.524	111.473	229.05		100	253.713	102.243	355.956	8.04693	27.1702	391.174	136.798	254.375		250	253.713	254.193	507.906	8.04693	27.1702	543.124	212.773	330.35		500	253.713	507.443	761.156	8.04693	27.1702	796.374	339.398	456.975		750	253.713	760.693	1014.41	8.04693	27.1702	1049.62	466.023	583.6
897	50	253.713	51.593	305.306	8.04693	27.1702	340.524	111.473	229.05		100	253.713	102.243	355.956	8.04693	27.1702	391.174	136.798	254.375		250	253.713	254.193	507.906	8.04693	27.1702	543.124	212.773	330.35		500	253.713	507.443	761.156	8.04693	27.1702	796.374	339.398	456.975		750	253.713	760.693	1014.41	8.04693	27.1702	1049.62	466.023	583.6
898	50	253.713	51.593	305.306	8.04693	27.1702	340.524	111.473	229.05		100	253.713	102.243	355.956	8.04693	27.1702	391.174	136.798	254.375		250	253.713	254.193	507.906	8.04693	27.1702	543.124	212.773	330.35		500	253.713	507.443	761.156	8.04693	27.1702	796.374	339.398	456.975		750	253.713	760.693	1014.41	8.04693	27.1702	1049.62	466.023	583.6
899	50	253.713	51.593	305.306	8.04693	27.1702	340.524	111.473	229.05		100	253.713	102.243	355.956	8.04693	27.1702	391.174	136.798	254.375		250	253.713	254.193	507.906	8.04693	27.1702	543.124	212.773	330.35		500	253.713	507.443	761.156	8.04693	27.1702	796.374	339.398	456.975		750	253.713	760.693	1014.41	8.04693	27.1702	1049.62	466.023	583.6
900	50	253.713	51.593	305.306	8.04693	27.1702	340.524	111.473	229.05		100	253.713	102.243	355.956	8.04693	27.1702	391.174	136.798	254.375		250	253.713	254.193	507.906	8.04693	27.1702	543.124	212.773	330.35		500	253.713	507.443	761.156	8.04693	27.1702	796.374	339.398	456.975		750	253.713	760.693	1014.41	8.04693	27.1702	1049.62	466.023	583.6
901	50	253.713	51.593	305.306	8.04693	27.1702	340.524	111.473	229.05		100	253.713	102.243	355.956	8.04693	27.1702	391.174	136.798	254.375		250	253.713	254.193	507.906	8.04693	27.1702	543.124	212.773	330.35		500	253.713	507.443	761.156	8.04693	27.1702	796.374	339.398	456.975		750	253.713	760.693	1014.41	8.04693	27.1702	1049.62	466.023	583.6
902	50	253.713	51.593	305.306	8.04693	27.1702	340.524	111.473	229.05		100	253.713	102.243	355.956	8.04693	27.1702	391.174	136.798	254.375		250	253.713	254.193	507.906	8.04693	27.1702	543.124	212.773	330.35		500	253.713	507.443	761.156	8.04693	27.1702	796.374	339.398	456.975		750	253.713	760.693	1014.41	8.04693	27.1702	1049.62	466.023	583.6
903	50	253.713	51.593	305.306	8.04693	27.1702	340.524	111.473	229.05		100	253.713	102.243	355.956	8.04693	27.1702	391.174	136.798	254.375		250	253.713	254.193	507.906	8.04693	27.1702	543.124	212.773	330.35		500	253.713	507.443	761.156	8.04693	27.1702	796.374	339.398	456.975		750	253.713	760.693	1014.41	8.04693	27.1702	1049.62	466.023	583.6
904	50	253.713	51.593	305.306	8.04693	27.1702	340.524	111.473	229.05		100	253.713	102.243	355.956	8.04693	27.1702	391.174	136.798	254.375		250	253.713	254.193	507.906	8.04693	27.1702	543.124	212.773	330.35		500	253.713	507.443	761.156	8.04693	27.1702	796.374	339.398	456.975		750	253.713	760.693	1014.41	8.04693	27.1702	1049.62	466.023	583.6
905	50	253.713	51.593	305.306	8.04693	27.1702	340.524	111.473	229.05		100	253.713	102.243	355.956	8.04693	27.1702	391.174	136.798	254.375		250	253.713	254.193	507.906	8.04693	27.1702	543.124	212.773	330.35		500	253.713	507.443	761.156	8.04693	27.1702	796.374	339.398	456.975		750	253.713	760.693	1014.41	8.04693	27.1702	1049.62	466.023	583.6
906	50	253.713	51.593	305.306	8.04693	27.1702	340.524	111.473	229.05		100	253.713	102.243	355.956	8.04693	27.1702	391.174	136.798	254.375		250	253.713	254.193	507.906	8.04693	27.1702	543.124	212.773	330.35		500	253.713	507.443	761.156	8.04693	27.1702	796.374	339.398	456.975		750	253.713	760.693	1014.41	8.04693	27.1702	1049.62	466.023	583.6
907	50	253.713	51.593	305.306	8.04693	27.1702	340.524	111.473	229.05		100	253.713	102.243	355.956	8.04693	27.1702	391.174	136.798	254.375		250	253.713	254.193	507.906	8.04693	27.1702	543.124	212.773	330.35		500	253.713	507.443	761.156	8.04693	27.1702	796.374	339.398	456.975		750	253.713	760.693	1014.41	8.04693	27.1702	1049.62	466.023	583.6
908	50	253.713	51.593	305.306	8.04693	27.1702	340.524	111.473	229.05		100	253.713	102.243	355.956	8.04693	27.1702	391.174	136.798	254.375		250	253.713	254.193	507.906	8.04693	27.1702	543.124	212.773	330.35		500	253.713	507.443	761.156	8.04693	27.1702	796.374	339.398	456.975		750	253.713	760.693	1014.41	8.04693	27.1702	1049.62	466.023	583.6
909	50	253.713	51.593	305.306	8.04693	27.1702	340.524	111.473	229.05		100	253.713	102.243	355.956	8.04693	27.1702	391.174	136.798	254.375		250	253.713	254.193	507.906	8.04693	27.1702	543.124	212.773	330.35		500	253.713	507.443	761.156	8.04693	27.1702	796.374	339.398	456.975		750	253.713	760.693	1014.41	8.04693	27.1702	1049.62	466.023	583.6
910	50	253.713	51.593	305.306	8.04693	27.1702	340.524	111.473	229.05		100	253.713	102.243	355.956	8.04693	27.1702	391.174	136.798	254.375		250	253.713	254.193	507.906	8.04693	27.1702	543.124	212.773	330.35		500	253.713	507.443	761.156	8.04693	27.1702	796.374	339.398	456.975		750	253.713	760.693	1014.41	8.04693	27.1702	1049.62	466.023	583.6
911	50	253.713	51.593	305.306	8.04693	27.1702	340.524	111.473	229.05		100	253.713	102.243	355.956	8.04693	27.1702	391.174	136.798	254.375		250	253.713	254.193	507.906	8.04693	27.1702	543.124	212.773	330.35		500	253.713	507.443	761.156	8.04693	27.1702	796.374	339.398	456.975		750	253.713	760.693	1014.41	8.04693	27.1702	1049.62	466.023	583.6
912	50	253.713	51.593	305.306	8.04693	27.1702	340.524	111.473	229.05		100	253.713	102.243	355.956	8.04693	27.1702	391.174	136.798	254.375		250	253.713	254.193	507.906	8.04693	27.1702	543.124	212.773	330.35		500	253.713	507.443	761.156	8.04693	27.1702	796.374	339.398	456.975		750	253.713	760.693	1014.41	8.04693	27.1702	1049.62	466.023	583.6
913	50	253.713	51.593	305.306	8.04693	27.1702	340.524	111.473	229.05		100	253.713	102.243	355.956	8.04693	27.1702	391.174	136.798	254.375		250	253.713	254.193	507.906	8.04693	27.1702	543.124	212.773	330.35		500	253.713	507.443	761.156	8.04693	27.1702	796.374	339.398	456.975		750	253.713	760.693	1014.41	8.04693	27.1702	1049.62	466.023	583.6
914	50	253.713	51.593	305.306	8.04693	27.1702	340.524	111.473	229.05		100	253.713	102.243	355.956	8.04693	27.1702	391.174	136.798	254.375		250	253.713	254.193	507.906	8.04693	27.1702	543.124	212.773	330.35		500	253.713	507.443	761.156	8.04693	27.1702	796.374	339.398	456.975		750	253.713	760.693	1014.41	8.04693	27.1702	1049.62	466.023	583.6
915	50	253.713	51.593	305.306	8.04693	27.1702	340.524	111.473	229.05		100	253.713	102.243	355.956	8.04693	27.1702	391.174	136.798	254.375		250	253.713	254.193	507.906	8.04693	27.1702	543.124	212.773	330.35		500	253.713	507.443	761.156	8.04693	27.1702	796.374	339.398	456.975		750	253.713	760.693	1014.41	8.04693	27.1702	1049.62	466.023	583.6
916	50	253.713	51.593	305.306	8.04693	27.1702	340.524	111.473	229.05		100	253.713	102.243	355.956	8.04693	27.1702	391.174	136.798	254.375		250	253.713	254.193	507.906	8.04693	27.1702	543.124	212.773	330.35		500	253.713	507.443	761.156	8.04693	27.1702	796.374	339.398	456.975		750	253.713	760.693	1014.41	8.04693	27.1702	1049.62	466.023	583.6
917	50	253.713	51.593	305.306	8.04693	27.1702	340.524	111.473	229.05		100	253.713	102.243	355.956	8.04693	27.1702	391.174	136.798	254.375		250	253.713	254.193	507.906	8.04693	27.1702	543.124	212.773	330.35		500	253.713	507.443	761.156	8.04693	27.1702	796.374	339.398	456.975		750	253.713	760.693	1014.41	8.04693	27.1702	1049.62	466.023	583.6
918	50	253.713	51.593	305.306	8.04693	27.1702	340.524	111.473	229.05		100	253.713	102.243	355.956	8.04693	27.1702	391.174	136.798	254.375		250	253.713	254.193	507.906	8.04693	27.1702	543.124	212.773	330.35		500	253.713	507.443	761.156	8.04693	27.1702	796.374	339.398	456.975		750	253.713	760.693	1014.41	8.04693	27.1702	1049.62	466.023	583.6
919	50	253.713	51.593	305.306	8.04693	27.1702	340.524	111.473	229.05		100	253.713	102.243	355.956	8.04693	27.1702	391.174	136.798	254.375		250	253.713	254.193	507.906	8.04693	27.1702	543.124	212.773	330.35		500	253.713	507.443	761.156	8.04693	27.1702	796.374	339.398	456.975		750	253.713	760.693	1014.41	8.04693	27.1702	1049.62	466.023	583.6
920	50	253.713	51.593	305.306	8.04693	27.1702	340.524	111.473	229.05		100	253.713	102.243	355.956	8.04693	27.1702	391.174	136.798	254.375		250	253.713	254.193	507.906	8.04693	27.1702	543.124	212.773	330.35		500	253.713	507.443	761.156	8.04693	27.1702	796.374	339.398	456.975		750	253.713	760.693	1014.41	8.04693	27.1702	1049.62	466.023	583.6
921	50	253.713	51.593	305.306	8.04693	27.1702	340.524	111.473	229.05		100	253.713	102.243	355.956	8.04693	27.1702	391.174	136.798	254.375		250	253.713	254.193	507.906	8.04693	27.1702	543.124	212.773	330.35		500	253.713	507.443	761.156	8.04693	27.1702	796.374	339.398	456.975		750	253.713	760.693	1014.41	8.04693	27.1702	1049.62	466.023	583.6
922	50	253.713	51.593	305.306	8.04693	27.1702	340.524	111.473	229.05		100	253.713	102.243	355.956	8.04693	27.1702	391.174	136.798	254.375		250	253.713	254.193	507.906	8.04693	27.1702	543.124	212.773	330.35		500	253.713	507.443	761.156	8.04693	27.1702	796.374	339.398	456.975		750	253.713	760.693	1014.41	8.04693	27.1702	1049.62	466.023	583.6
923	50	253.713	51.593	305.306	8.04693	27.1702	340.524	111.473	229.05		100	253.713	102.243	355.956	8.04693	27.1702	391.174	136.798	254.375		250	253.713	254.193	507.906	8.04693	27.1702	543.124	212.773	330.35		500	253.713	507.443	761.156	8.04693	27.1702	796.374	339.398	456.975		750	253.713	760.693	1014.41	8.04693	27.1702	1049.62	466.023	583.6
924	50	253.713	51.593	305.306	8.04693	27.1702	340.524	111.473	229.05		100	253.713	102.243	355.956	8.04693	27.1702	391.174	136.798	254.375		250	253.713	254.193	507.906	8.04693	27.1702	543.124	212.773	330.35		500	253.713	507.443	761.156	8.04693	27.1702	796.374	339.398	456.975		750	253.713	760.693	1014.41	8.04693	27.1702	1049.62	466.023	583.6
925	50	253.713	51.593	305.306	8.04693	27.1702	340.524	111.473	229.05		100	253.713	102.243	355.956	8.04693	27.1702	391.174	136.798	254.375		250	253.713	254.193	507.906	8.04693	27.1702	543.124	212.773	330.35		500	253.713	507.443	761.156	8.04693	27.1702	796.374	339.398	456.975		750	253.713	760.693	1014.41	8.04693	27.1702	1049.62	466.023	583.6
926	50	253.713	51.593	305.306	8.04693	27.1702	340.524	111.473	229.05		100	253.713	102.243	355.956	8.04693	27.1702	391.174	136.798	254.375		250	253.713	254.193	507.906	8.04693	27.1702	543.124	212.773	330.35		500	253.713	507.443	761.156	8.04693	27.1702	796.374	339.398	456.975		750	253.713	760.693	1014.41	8.04693	27.1702	1049.62	466.023	583.6
927	50	253.713	51.593	305.306	8.04693	27.1702	340.524	111.473	229.05		100	253.713	102.243	355.956	8.04693	27.1702	391.174	136.798	254.375		250	253.713	254.193	507.906	8.04693	27.1702	543.124	212.773	330.35		500	253.713	507.443	761.156	8.04693	27.1702	796.374	339.398	456.975		750	253.713	760.693	1014.41	8.04693	27.1702	1049.62	466.023	583.6
928	50	253.713	51.593	305.306	8.04693	27.1702	340.524	111.473	229.05		100	253.713	102.243	355.956	8.04693	27.1702	391.174	136.798	254.375		250	253.713	254.193	507.906	8.04693	27.1702	543.124	212.773	330.35		500	253.713	507.443	761.156	8.04693	27.1702	796.374	339.398	456.975		750	253.713	760.693	1014.41	8.04693	27.1702	1049.62	466.023	583.6
929	50	253.713	51.593	305.306	8.04693	27.1702	340.524	111.473	229.05		100	253.713	102.243	355.956	8.04693	27.1702	391.174	136.798	254.375		250	253.713	254.193	507.906	8.04693	27.1702	543.124	212.773	330.35		500	253.713	507.443	761.156	8.04693	27.1702	796.374	339.398	456.975		750	253.713	760.693	1014.41	8.04693	27.1702	1049.62	466.023	583.6
930	50	253.713	51.593	305.306	8.04693	27.1702	340.524	111.473	229.05		100	253.713	102.243	355.956	8.04693	27.1702	391.174	136.798	254.375		250	253.713	254.193	507.906	8.04693	27.1702	543.124	212.773	330.35		500	253.713	507.443	761.156	8.04693	27.1702	796.374	339.398	456.975		750	253.713	760.693	1014.41	8.04693	27.1702	1049.62	466.023	583.6
931	50	253.713	51.593	305.306	8.04693	27.1702	340.524	111.473	229.05		100	253.713	102.243	355.956	8.04693	27.1702	391.174	136.798	254.375		250	253.713	254.193	507.906	8.04693	27.1702	543.124	212.773	330.35		500	253.713	507.443	761.156	8.04693	27.1702	796.374	339.398	456.975		750	253.713	760.693	1014.41	8.04693	27.1702	1049.62	466.023	583.6
932	50	253.713	51.593	305.306	8.04693	27.1702	340.524	111.473	229.05		100	253.713	102.243	355.956	8.04693	27.1702	391.174	136.798	254.375		250	253.713	254.193	507.906	8.04693	27.1702	543.124	212.773	330.35		500	253.713	507.443	761.156	8.04693	27.1702	796.374	339.398	456.975		750	253.713	760.693	1014.41	8.04693	27.1702	1049.62	466.023	583.6
933	50	253.713	51.593	305.306	8.04693	27.1702	340.524	111.473	229.05		100	253.713	102.243	355.956	8.04693	27.1702	391.174	136.798	254.375		250	253.713	254.193	507.906	8.04693	27.1702	543.124	212.773	330.35		500	253.713	507.443	761.156	8.04693	27.1702	796.374	339.398	456.975		750	253.713	760.693	1014.41	8.04693	27.1702	1049.62	466.023	583.6
934	50	253.713	51.593	305.306	8.04693	27.1702	340.524	111.473	229.05		100	253.713	102.243	355.956	8.04693	27.1702	391.174	136.798	254.375		250	253.713	254.193	507.906	8.04693	27.1702	543.124	212.773	330.35		500	253.713	507.443	761.156	8.04693	27.1702	796.374	339.398	456.975		750	253.713	760.693	1014.41	8.04693	27.1702	1049.62	466.023	583.6
935	50	253.713	51.593	305.306	8.04693	27.1702	340.524	111.473	229.05		100	253.713	102.243	355.956	8.04693	27.1702	391.174	136.798	254.375		250	253.713	254.193	507.906	8.04693	27.1702	543.124	212.773	330.35		500	253.713	507.443	761.156	8.04693	27.1702	796.374	339.398	456.975		750	253.713	760.693	1014.41	8.04693	27.1702	1049.62	466.023	583.6
936	50	253.713	51.593	305.306	8.04693	27.1702	340.524	111.473	229.05		100	253.713	102.243	355.956	8.04693	27.1702	391.174	136.798	254.375		250	253.713	254.193	507.906	8.04693	27.1702	543.124	212.773	330.35		500	253.713	507.443	761.156	8.04693	27.1702	796.374	339.398	456.975		750	253.713	760.693	1014.41	8.04693	27.1702	1049.62	466.023	583.6
937	50	253.713	51.593	305.306	8.04693	27.1702	340.524	111.473	229.05		100	253.713	102.243	355.956	8.04693	27.1702	391.174	136.798	254.375		250	253.713	254.193	507.906	8.04693	27.1702	543.124	212.773	330.35		500	253.713	507.443	761.156	8.04693	27.1702	796.374	339.398	456.975		750	253.713	760.693	1014.41	8.04693	27.1702	1049.62	466.023	583.6
938	50	253.713	51.593	305.306	8.04693	27.1702	340.524	111.473	229.05		100	253.713	102.243	355.956	8.04693	27.1702	391.174	136.798	254.375		250	253.713	254.193	507.906	8.04693	27.1702	543.124	212.773	330.35		500	253.713	507.443	761.156	8.04693	27.1702	796.374	339.398	456.975		750	253.713	760.693	1014.41	8.04693	27.1702	1049.62	466.023	583.6
939	50	253.713	51.593	305.306	8.04693	27.1702	340.524	111.473	229.05		100	253.713	102.243	355.956	8.04693	27.1702	391.174	136.798	254.375		250	253.713	254.193	507.906	8.04693	27.1702	543.124	212.773	330.35		500	253.713	507.443	761.156	8.04693	27.1702	796.374	339.398	456.975		750	253.713	760.693	1014.41	8.04693	27.1702	1049.62	466.023	583.6
940	50	253.713	51.593	305.306	8.04693	27.1702	340.524	111.473	229.05		100	253.713	102.243	355.956	8.04693	27.1702	391.174	136.798	254.375		250	253.713	254.193	507.906	8.04693	27.1702	543.124	212.773	330.35		500	253.713	507.443	761.156	8.04693	27.1702	796.374	339.398	456.975		750	253.713	760.693	1014.41	8.04693	27.1702	1049.62	466.023	583.6
941	50	253.713	51.593	305.306	8.04693	27.1702	340.524	111.473	229.05		100	253.713	102.243	355.956	8.04693	27.1702	391.174	136.798	254.375		250	253.713	254.193	507.906	8.04693	27.1702	543.124	212.773	330.35		500	253.713	507.443	761.156	8.04693	27.1702	796.374	339.398	456.975		750	253.713	760.693	1014.41	8.04693	27.1702	1049.62	466.023	583.6
942	50	253.713	51.593	305.306	8.04693	27.1702	340.524	111.473	229.05		100	253.713	102.243	355.956	8.04693	27.1702	391.174	136.798	254.375		250	253.713	254.193	507.906	8.04693	27.1702	543.124	212.773	330.35		500	253.713	507.443	761.156	8.04693	27.1702	796.374	339.398	456.975		750	253.713	760.693	1014.41	8.04693	27.1702	1049.62	466.023	583.6
943	50	253.713	51.593	305.306	8.04693	27.1702	340.524	111.473	229.05		100	253.713	102.243	355.956	8.04693	27.1702	391.174	136.798	254.375		250	253.713	254.193	507.906	8.04693	27.1702	543.124	212.773	330.35		500	253.713	507.443	761.156	8.04693	27.1702	796.374	339.398	456.975		750	253.713	760.693	1014.41	8.04693	27.1702	1049.62	466.023	583.6
944	50	253.713	51.593	305.306	8.04693	27.1702	340.524	111.473	229.05		100	253.713	102.243	355.956	8.04693	27.1702	391.174	136.798	254.375		250	253.713	254.193	507.906	8.04693	27.1702	543.124	212.773	330.35		500	253.713	507.443	761.156	8.04693	27.1702	796.374	339.398	456.975		750	253.713	760.693	1014.41	8.04693	27.1702	1049.62	466.023	583.6
945	50	253.713	51.593	305.306	8.04693	27.1702	340.524	111.473	229.05		100	253.713	102.243	355.956	8.04693	27.1702	391.174	136.798	254.375		250	253.713	254.193	507.906	8.04693	27.1702	543.124	212.773	330.35		500	253.713	507.443	761.156	8.04693	27.1702	796.374	339.398	456.975		750	253.713	760.693	1014.41	8.04693	27.1702	1049.62	466.023	583.6
946	50	253.713	51.593	305.306	8.04693	27.1702	340.524	111.473	229.05		100	253.713	102.243	355.956	8.04693	27.1702	391.174	136.798	254.375		250	253.713	254.193	507.906	8.04693	27.1702	543.124	212.773	330.35		500	253.713	507.443	761.156	8.04693	27.1702	796.374	339.398	456.975		750	253.713	760.693	1014.41	8.04693	27.1702	1049.62	466.023	583.6
947	50	253.713	51.593	305.306	8.04693	27.1702	340.524	111.473	229.05		100	253.713	102.243	355.956	8.04693	27.1702	391.174	136.798	254.375		250	253.713	254.193	507.906	8.04693	27.1702	543.124	212.773	330.35		500	253.713	507.443	761.156	8.04693	27.1702	796.374	339.398	456.975		750	253.713	760.693	1014.41	8.04693	27.1702	1049.62	466.023	583.6
948	50	253.713	51.593	305.306	8.04693	27.1702	340.524	111.473	229.05		100	253.713	102.243	355.956	8.04693	27.1702	391.174	136.798	254.375		250	253.713	254.193	507.906	8.04693	27.1702	543.124	212.773	330.35		500	253.713	507.443	761.156	8.04693	27.1702	796.374	339.398	456.975		750	253.713	760.693	1014.41	8.04693	27.1702	1049.62	466.023	583.6
949	50	253.713	51.593	305.306	8.04693	27.1702	340.524	111.473	229.05		100	253.713	102.243	355.956	8.04693	27.1702	391.174	136.798	254.375		250	253.713	254.193	507.906	8.04693	27.1702	543.124	212.773	330.35		500	253.713	507.443	761.156	8.04693	27.1702	796.374	339.398	456.975		750	253.713	760.693	1014.41	8.04693	27.1702	1049.62	466.023	583.6
950	50	253.713	51.593	305.306	8.04693	27.1702	340.524	111.473	229.05		100	253.713	102.243	355.956	8.04693	27.1702	391.174	136.798	254.375		250	253.713	254.193	507.906	8.04693	27.1702	543.124	212.773	330.35		500	253.713	507.443	761.156	8.04693	27.1702	796.374	339.398	456.975		750	253.713	760.693	1014.41	8.04693	27.1702	1049.62	466.023	583.6
951	50	253.713	51.593	305.306	8.04693	27.1702	340.524	111.473	229.05		100	253.713	102.243	355.956	8.04693	27.1702	391.174	136.798	254.375		250	253.713	254.193	507.906	8.04693	27.1702	543.124	212.773	330.35		500	253.713	507.443	761.156	8.04693	27.1702	796.374	339.398	456.975		750	253.713	760.693	1014.41	8.04693	27.1702	1049.62	466.023	583.6
952	50	253.713	51.593	305.306	8.04693	27.1702	340.524	111.473	229.05		100	253.713	102.243	355.956	8.04693	27.1702	391.174	136.798	254.375		250	253.713	254.193	507.906	8.04693	27.1702	543.124	212.773	330.35		500	253.713	507.443	761.156	8.04693	27.1702	796.374	339.398	456.975		750	253.713	760.693	1014.41	8.04693	27.1702	1049.62	466.023	583.6
953	50	253.713	51.593	305.306	8.04693	27.1702	340.524	111.473	229.05		100	253.713	102.243	355.956	8.04693	27.1702	391.174	136.798	254.375		250	253.713	254.193	507.906	8.04693	27.1702	543.124	212.773	330.35		500	253.713	507.443	761.156	8.04693	27.1702	796.374	339.398	456.975		750	253.713	760.693	1014.41	8.04693	27.1702	1049.62	466.023	583.6
954	50	253.713	51.593	305.306	8.04693	27.1702	340.524	111.473	229.05		100	253.713	102.243	355.956	8.04693	27.1702	391.174	136.798	254.375		250	253.713	254.193	507.906	8.04693	27.1702	543.124	212.773	330.35		500	253.713	507.443	761.156	8.04693	27.1702	796.374	339.398	456.975		750	253.713	760.693	1014.41	8.04693	27.1702	1049.62	466.023	583.6
955	50	253.713	51.593	305.306	8.04693	27.1702	340.524	111.473	229.05		100	253.713	102.243	355.956	8.04693	27.1702	391.174	136.798	254.375		250	253.713	254.193	507.906	8.04693	27.1702	543.124	212.773	330.35		500	253.713	507.443	761.156	8.04693	27.1702	796.374	339.398	456.975		750	253.713	760.693	1014.41	8.04693	27.1702	1049.62	466.023	583.6
956	50	253.713	51.593	305.306	8.04693	27.1702	340.524	111.473	229.05		100	253.713	102.243	355.956	8.04693	27.1702	391.174	136.798	254.375		250	253.713	254.193	507.906	8.04693	27.1702	543.124	212.773	330.35		500	253.713	507.443	761.156	8.04693	27.1702	796.374	339.398	456.975		750	253.713	760.693	1014.41	8.04693	27.1702	1049.62	466.023	583.6
957	50	253.713	51.593	305.306	8.04693	27.1702	340.524	111.473	229.05		100	253.713	102.243	355.956	8.04693	27.1702	391.174	136.798	254.375		250	253.713	254.193	507.906	8.04693	27.1702	543.124	212.773	330.35		500	253.713	507.443	761.156	8.04693	27.1702	796.374	339.398	456.975		750	253.713	760.693	1014.41	8.04693	27.1702	1049.62	466.023	583.6
958	50	253.713	51.593	305.306	8.04693	27.1702	340.524	111.473	229.05		100	253.713	102.243	355.956	8.04693	27.1702	391.174	136.798	254.375		250	253.713	254.193	507.906	8.04693	27.1702	543.124	212.773	330.35		500	253.713	507.443	761.156	8.04693	27.1702	796.374	339.398	456.975		750	253.713	760.693	1014.41	8.04693	27.1702	1049.62	466.023	583.6
959	50	253.713	51.593	305.306	8.04693	27.1702	340.524	111.473	229.05		100	253.713	102.243	355.956	8.04693	27.1702	391.174	136.798	254.375		250	253.713	254.193	507.906	8.04693	27.1702	543.124	212.773	330.35		500	253.713	507.443	761.156	8.04693	27.1702	796.374	339.398	456.975		750	253.713	760.693	1014.41	8.04693	27.1702	1049.62	466.023	583.6
960	50	253.713	51.593	305.306	8.04693	27.1702	340.524	111.473	229.05		100	253.713	102.243	355.956	8.04693	27.1702	391.174	136.798	254.375		250	253.713	254.193	507.906	8.04693	27.1702	543.124	212.773	330.35		500	253.713	507.443	761.156	8.04693	27.1702	796.374	339.398	456.975		750	253.713	760.693	1014.41	8.04693	27.1702	1049.62	466.023	583.6
961	50	253.713	51.593	305.306	8.04693	27.1702	340.524	111.473	229.05		100	253.713	102.243	355.956	8.04693	27.1702	391.174	136.798	254.375		250	253.713	254.193	507.906	8.04693	27.1702	543.124	212.773	330.35		500	253.713	507.443	761.156	8.04693	27.1702	796.374	339.398	456.975		750	253.713	760.693	1014.41	8.04693	27.1702	1049.62	466.023	583.6
962	50	253.713	51.593	305.306	8.04693	27.1702	340.524	111.473	229.05		100	253.713	102.243	355.956	8.04693	27.1702	391.174	136.798	254.375		250	253.713	254.193	507.906	8.04693	27.1702	543.124	212.773	330.35		500	253.713	507.443	761.156	8.04693	27.1702	796.374	339.398	456.975		750	253.713	760.693	1014.41	8.04693	27.1702	1049.62	466.023	583.6
963	50	253.713	51.593	305.306	8.04693	27.1702	340.524	111.473	229.05		100	253.713	102.243	355.956	8.04693	27.1702	391.174	136.798	254.375		250	253.713	254.193	507.906	8.04693	27.1702	543.124	212.773	330.35		500	253.713	507.443	761.156	8.04693	27.1702	796.374	339.398	456.975		750	253.713	760.693	1014.41	8.04693	27.1702	1049.62	466.023	583.6
964	50	253.713	51.593	305.306	8.04693	27.1702	340.524	111.473	229.05		100	253.713	102.243	355.956	8.04693	27.1702	391.174	136.798	254.375		250	253.713	254.193	507.906	8.04693	27.1702	543.124	212.773	330.35		500	253.713	507.443	761.156	8.04693	27.1702	796.374	339.398	456.975		750	253.713	760.693	1014.41	8.04693	27.1702	1049.62	466.023	583.6
965	50	253.713	51.593	305.306	8.04693	27.1702	340.524	111.473	229.05		100	253.713	102.243	355.956	8.04693	27.1702	391.174	136.798	254.375		250	253.713	254.193	507.906	8.04693	27.1702	543.124	212.773	330.35		500	253.713	507.443	761.156	8.04693	27.1702	796.374	339.398	456.975		750	253.713	760.693	1014.41	8.04693	27.1702	1049.62	466.023	583.6
966	50	253.713	51.593	305.306	8.04693	27.1702	340.524	111.473	229.05		100	253.713	102.243	355.956	8.04693	27.1702	391.174	136.798	254.375		250	253.713	254.193	507.906	8.04693	27.1702	543.124	212.773	330.35		500	253.713	507.443	761.156	8.04693	27.1702	796.374	339.398	456.975		750	253.713	760.693	1014.41	8.04693	27.1702	1049.62	466.023	583.6
967	50	253.713	51.593	305.306	8.04693	27.1702	340.524	111.473	229.05		100	253.713	102.243	355.956	8.04693	27.1702	391.174	136.798	254.375		250	253.713	254.193	507.906	8.04693	27.1702	543.124	212.773	330.35		500	253.713	507.443	761.156	8.04693	27.1702	796.374	339.398	456.975		750	253.713	760.693	1014.41	8.04693	27.1702	1049.62	466.023	583.6
968	50	253.713	51.593	305.306	8.04693	27.1702	340.524	111.473	229.05		100	253.713	102.243	355.956	8.04693	27.1702	391.174	136.798	254.375		250	253.713	254.193	507.906	8.04693	27.1702	543.124	212.773	330.35		500	253.713	507.443	761.156	8.04693	27.1702	796.374	339.398	456.975		750	253.713	760.693	1014.41	8.04693	27.1702	1049.62	466.023	583.6
969	50	253.713	51.593	305.306	8.04693	27.1702	340.524	111.473	229.05		100	253.713	102.243	355.956	8.04693	27.1702	391.174	136.798	254.375		250	253.713	254.193	507.906	8.04693	27.1702	543.124	212.773	330.35		500	253.713	507.443	761.156	8.04693	27.1702	796.374	339.398	456.975		750	253.713	760.693	1014.41	8.04693	27.1702	1049.62	466.023	583.6
970	50	253.713	51.593	305.306	8.04693	27.1702	340.524	111.473	229.05		100	253.713	102.243	355.956	8.04693	27.1702	391.174	136.798	254.375		250	253.713	254.193	507.906	8.04693	27.1702	543.124	212.773	330.35		500	253.713	507.443	761.156	8.04693	27.1702	796.374	339.398	456.975		750	253.713	760.693	1014.41	8.04693	27.1702	1049.62	466.023	583.6
971	50	253.713	51.593	305.306	8.04693	27.1702	340.524	111.473	229.05		100	253.713	102.243	355.956	8.04693	27.1702	391.174	136.798	254.375		250	253.713	254.193	507.906	8.04693	27.1702	543.124	212.773	330.35		500	253.713	507.443	761.156	8.04693	27.1702	796.374	339.398	456.975		750	253.713	760.693	1014.41	8.04693	27.1702	1049.62	466.023	583.6
972	50	253.713	51.593	305.306	8.04693	27.1702	340.524	111.473	229.05		100	253.713	102.243	355.956	8.04693	27.1702	391.174	136.798	254.375		250	253.713	254.193	507.906	8.04693	27.1702	543.124	212.773	330.35		500	253.713	507.443	761.156	8.04693	27.1702	796.374	339.398	456.975		750	253.713	760.693	1014.41	8.04693	27.1702	1049.62	466.023	583.6
973	50	253.713	51.593	305.306	8.04693	27.1702	340.524	111.473	229.05		100	253.713	102.243	355.956	8.04693	27.1702	391.174	136.798	254.375		250	253.713	254.193	507.906	8.04693	27.1702	543.124	212.773	330.35		500	253.713	507.443	761.156	8.04693	27.1702	796.374	339.398	456.975		750	253.713	760.693	1014.41	8.04693	27.1702	1049.62	466.023	583.6
974	50	253.713	51.593	305.306	8.04693	27.1702	340.524	111.473	229.05		100	253.713	102.243	355.956	8.04693	27.1702	391.174	136.798	254.375		250	253.713	254.193	507.906	8.04693	27.1702	543.124	212.773	330.35		500	253.713	507.443	761.156	8.04693	27.1702	796.374	339.398	456.975		750	253.713	760.693	1014.41	8.04693	27.1702	1049.62	466.023	583.6
975	50	253.713	51.593	305.306	8.04693	27.1702	340.524	111.473	229.05		100	253.713	102.243	355.956	8.04693	27.1702	391.174	136.798	254.375		250	253.713	254.193	507.906	8.04693	27.1702	543.124	212.773	330.35		500	253.713	507.443	761.156	8.04693	27.1702	796.374	339.398	456.975		750	253.713	760.693	1014.41	8.04693	27.1702	1049.62	466.023	583.6
976	50	253.713	51.593	305.306	8.04693	27.1702	340.524	111.473	229.05		100	253.713	102.243	355.956	8.04693	27.1702	391.174	136.798	254.375		250	253.713	254.193	507.906	8.04693	27.1702	543.124	212.773	330.35		500	253.713	507.443	761.156	8.04693	27.1702	796.374	339.398	456.975		750	253.713	760.693	1014.41	8.04693	27.1702	1049.62	466.023	583.6
977	50	253.713	51.593	305.306	8.04693	27.1702	340.524	111.473	229.05		100	253.713	102.243	355.956	8.04693	27.1702	391.174	136.798	254.375		250	253.713	254.193	507.906	8.04693	27.1702	543.124	212.773	330.35		500	253.713	507.443	761.156	8.04693	27.1702	796.374	339.398	456.975		750	253.713	760.693	1014.41	8.04693	27.1702	1049.62	466.023	583.6
978	50	253.713	51.593	305.306	8.04693	27.1702	340.524	111.473	229.05		100	253.713	102.243	355.956	8.04693	27.1702	391.174	136.798	254.375		250	253.713	254.193	507.906	8.04693	27.1702	543.124	212.773	330.35		500	253.713	507.443	761.156	8.04693	27.1702	796.374	339.398	456.975		750	253.713	760.693	1014.41	8.04693	27.1702	1049.62	466.023	583.6
979	50	253.713	51.593	305.306	8.04693	27.1702	340.524	111.473	229.05		100	253.713	102.243	355.956	8.04693	27.1702	391.174	136.798	254.375		250	253.713	254.193	507.906	8.04693	27.1702	543.124	212.773	330.35		500	253.713	507.443	761.156	8.04693	27.1702	796.374	339.398	456.975		750	253.713	760.693	1014.41	8.04693	27.1702	1049.62	466.023	583.6
980	50	253.713	51.593	305.306	8.04693	27.1702	340.524	111.473	229.05		100	253.713	102.243	355.956	8.04693	27.1702	391.174	136.798	254.375		250	253.713	254.193	507.906	8.04693	27.1702	543.124	212.773	330.35		500	253.713	507.443	761.156	8.04693	27.1702	796.374	339.398	456.975		750	253.713	760.693	1014.41	8.04693	27.1702	1049.62	466.023	583.6
981	50	253.713	51.593	305.306	8.04693	27.1702	340.524	111.473	229.05		100	253.713	102.243	355.956	8.04693	27.1702	391.174	136.798	254.375		250	253.713	254.193	507.906	8.04693	27.1702	543.124	212.773	330.35		500	253.713	507.443	761.156	8.04693	27.1702	796.374	339.398	456.975		750	253.713	760.693	1014.41	8.04693	27.1702	1049.62	466.023	583.6
982	50	253.713	51.593	305.306	8.04693	27.1702	340.524	111.473	229.05		100	253.713	102.243	355.956	8.04693	27.1702	391.174	136.798	254.375		250	253.713	254.193	507.906	8.04693	27.1702	543.124	212.773	330.35		500	253.713	507.443	761.156	8.04693	27.1702	796.374	339.398	456.975		750	253.713	760.693	1014.41	8.04693	27.1702	1049.62	466.023	583.6
983	50	253.713	51.593	305.306	8.04693	27.1702	340.524	111.473	229.05		100	253.713	102.243	355.956	8.04693	27.1702	391.174	136.798	254.375		250	253.713	254.193	507.906	8.04693	27.1702	543.124	212.773	330.35		500	253.713	507.443	761.156	8.04693	27.1702	796.374	339.398	456.975		750	253.713	760.693	1014.41	8.04693	27.1702	1049.62	466.023	583.6
984	50	253.713	51.593	305.306	8.04693	27.1702	340.524	111.473	229.05		100	253.713	102.243	355.956	8.04693	27.1702	391.174	136.798	254.375		250	253.713	254.193	507.906	8.04693	27.1702	543.124	212.773	330.35		500	253.713	507.443	761.156	8.04693	27.1702	796.374	339.398	456.975		750	253.713	760.693	1014.41	8.04693	27.1702	1049.62	466.023	583.6
985	50	253.713	51.593	305.306	8.04693	27.1702	340.524	111.473	229.05		100	253.713	102.243	355.956	8.04693	27.1702	391.174	136.798	254.375		250	253.713	254.193	507.906	8.04693	27.1702	543.124	212.773	330.35		500	253.713	507.443	761.156	8.04693	27.1702	796.374	339.398	456.975		750	253.713	760.693	1014.41	8.04693	27.1702	1049.62	466.023	583.6
986	50	253.713	51.593	305.306	8.04693	27.1702	340.524	111.473	229.05		100	253.713	102.243	355.956	8.04693	27.1702	391.174	136.798	254.375		250	253.713	254.193	507.906	8.04693	27.1702	543.124	212.773	330.35		500	253.713	507.443	761.156	8.04693	27.1702	796.374	339.398	456.975		750	253.713	760.693	1014.41	8.04693	27.1702	1049.62	466.023	583.6
987	50	253.713	51.593	305.306	8.04693	27.1702	340.524	111.473	229.05		100	253.713	102.243	355.956	8.04693	27.1702	391.174	136.798	254.375		250	253.713	254.193	507.906	8.04693	27.1702	543.124	212.773	330.35		500	253.713	507.443	761.156	8.04693	27.1702	796.374	339.398	456.975		750	253.713	760.693	1014.41	8.04693	27.1702	1049.62	466.023	583.6
988	50	253.713	51.593	305.306	8.04693	27.1702	340.524	111.473	229.05		100	253.713	102.243	355.956	8.04693	27.1702	391.174	136.798	254.375		250	253.713	254.193	507.906	8.04693	27.1702	543.124	212.773	330.35		500	253.713	507.443	761.156	8.04693	27.1702	796.374	339.398	456.975		750	253.713	760.693	1014.41	8.04693	27.1702	1049.62	466.023	583.6
989	50	253.713	51.593	305.306	8.04693	27.1702	340.524	111.473	229.05		100	253.713	102.243	355.956	8.04693	27.1702	391.174	136.798	254.375		250	253.713	254.193	507.906	8.04693	27.1702	543.124	212.773	330.35		500	253.713	507.443	761.156	8.04693	27.1702	796.374	339.398	456.975		750	253.713	760.693	1014.41	8.04693	27.1702	1049.62	466.023	583.6
990	50	253.713	51.593	305.306	8.04693	27.1702	340.524	111.473	229.05		100	253.713	102.243	355.956	8.04693	27.1702	391.174	136.798	254.375		250	253.713	254.193	507.906	8.04693	27.1702	543.124	212.773	330.35		500	253.713	507.443	761.156	8.04693	27.1702	796.374	339.398	456.975		750	253.713	760.693	1014.41	8.04693	27.1702	1049.62	466.023	583.6
991	50	253.713	51.593	305.306	8.04693	27.1702	340.524	111.473	229.05		100	253.713	102.243	355.956	8.04693	27.1702	391.174	136.798	254.375		250	253.713	254.193	507.906	8.04693	27.1702	543.124	212.773	330.35		500	253.713	507.443	761.156	8.04693	27.1702	796.374	339.398	456.975		750	253.713	760.693	1014.41	8.04693	27.1702	1049.62	466.023	583.6
992	50	253.713	51.593	305.306	8.04693	27.1702	340.524	111.473	229.05		100	253.713	102.243	355.956	8.04693	27.1702	391.174	136.798	254.375		250	253.713	254.193	507.906	8.04693	27.1702	543.124	212.773	330.35		500	253.713	507.443	761.156	8.04693	27.1702	796.374	339.398	456.975		750	253.713	760.693	1014.41	8.04693	27.1702	1049.62	466.023	583.6
993	50	253.713	51.593	305.306	8.04693	27.1702	340.524	111.473	229.05		100	253.713	102.243	355.956	8.04693	27.1702	391.174	136.798	254.375		250	253.713	254.193	507.906	8.04693	27.1702	543.124	212.773	330.35		500	253.713	507.443	761.156	8.04693	27.1702	796.374	339.398	456.975		750	253.713	760.693	1014.41	8.04693	27.1702	1049.62	466.023	583.6
994	50	253.713	51.593	305.306	8.04693	27.1702	340.524	111.473	229.05		100	253.713	102.243	355.956	8.04693	27.1702	391.174	136.798	254.375		250	253.713	254.193	507.906	8.04693	27.1702	543.124	212.773	330.35		500	253.713	507.443	761.156	8.04693	27.1702	796.374	339.398	456.975		750	253.713	760.693	1014.41	8.04693	27.1702	1049.62	466.023	583.6
995	50	253.713	51.593	305.306	8.04693	27.1702	340.524	111.473	229.05		100	253.713	102.243	355.956	8.04693	27.1702	391.174	136.798	254.375		250	253.713	254.193	507.906	8.04693	27.1702	543.124	212.773	330.35		500	253.713	507.443	761.156	8.04693	27.1702	796.374	339.398	456.975		750	253.713	760.693	1014.41	8.04693	27.1702	1049.62	466.023	583.6
996	50	253.713	51.593	305.306	8.04693	27.1702	340.524	111.473	229.05		100	253.713	102.243	355.956	8.04693	27.1702	391.174	136.798	254.375		250	253.713	254.193	507.906	8.04693	27.1702	543.124	212.773	330.35		500	253.713	507.443	761.156	8.04693	27.1702	796.374	339.398	456.975		750	253.713	760.693	1014.41	8.04693	27.1702	1049.62	466.023	583.6
997	50	253.713	51.593	305.306	8.04693	27.1702	340.524	111.473	229.05		100	253.713	102.243	355.956	8.04693	27.1702	391.174	136.798	254.375		250	253.713	254.193	507.906	8.04693	27.1702	543.124	212.773	330.35		500	253.713	507.443	761.156	8.04693	27.1702	796.374	339.398	456.975		750	253.713	760.693	1014.41	8.04693	27.1702	1049.62	466.023	583.6
998	50	253.713	51.593	305.306	8.04693	27.1702	340.524	111.473	229.05		100	253.713	102.243	355.956	8.04693	27.1702	391.174	136.798	254.375		250	253.713	254.193	507.906	8.04693	27.1702	543.124	212.773	330.35		500	253.713	507.443	761.156	8.04693	27.1702	796.374	339.398	456.975		750	253.713	760.693	1014.41	8.04693	27.1702	1049.62	466.023	583.6
999	50	253.713	51.593	305.306	8.04693	27.1702	340.524	111.473	229.05		100	253.713	102.243	355.956	8.04693	27.1702	391.174	136.798	254.375		250	253.713	254.193	507.906	8.04693	27.1702	543.124	212.773	330.35		500	253.713	507.443	761.156	8.04693	27.1702	796.374	339.398	456.975		750	253.713	760.693	1014.41	8.04693	27.1702	1049.62	466.023	583.6
1000	50	253.713	51.593	305.306	8.04693	27.1702	340.524	111.473	229.05		100	253.713	102.243	355.956	8.04693	27.1702	391.174	136.798	254.375		250	253.713	254.193	507.906	8.04693	27.1702	543.124	212.773	330.35		500	253.713	507.443	761.156	8.04693	27.1702	796.374	339.398	456.975		750	253.713	760.693	1014.41	8.04693	27.1702	1049.62	466.023	583.6
1001	50	253.713	51.593	305.306	8.04693	27.1702	340.524	111.473	229.05		100	253.713	102.243	355.956	8.04693	27.1702	391.174	136.798	254.375		250	253.713	254.193	507.906	8.04693	27.1702	543.124	212.773	330.35		500	253.713	507.443	761.156	8.04693	27.1702	796.374	339.398	456.975		750	253.713	760.693	1014.41	8.04693	27.1702	1049.62	466.023	583.6
1002	50	253.713	51.593	305.306	8.04693	27.1702	340.524	111.473	229.05		100	253.713	102.243	355.956	8.04693	27.1702	391.174	136.798	254.375		250	253.713	254.193	507.906	8.04693	27.1702	543.124	212.773	330.35		500	253.713	507.443	761.156	8.04693	27.1702	796.374	339.398	456.975		750	253.713	760.693	1014.41	8.04693	27.1702	1049.62	466.023	583.6
1003	50	253.713	51.593	305.306	8.04693	27.1702	340.524	111.473	229.05		100	253.713	102.243	355.956	8.04693	27.1702	391.174	136.798	254.375		250	253.713	254.193	507.906	8.04693	27.1702	543.124	212.773	330.35		500	253.713	507.443	761.156	8.04693	27.1702	796.374	339.398	456.975		750	253.713	760.693	1014.41	8.04693	27.1702	1049.62	466.023	583.6
1004	50	253.713	51.593	305.306	8.04693	27.1702	340.524	111.473	229.05		100	253.713	102.243	355.956	8.04693	27.1702	391.174	136.798	254.375		250	253.713	254.193	507.906	8.04693	27.1702	543.124	212.773	330.35		500	253.713	507.443	761.156	8.04693	27.1702	796.374	339.398	456.975		750	253.713	760.693	1014.41	8.04693	27.1702	1049.62	466.023	583.6
1005	50	253.713	51.593	305.306	8.04693	27.1702	340.524	111.473	229.05		100	253.713	102.243	355.956	8.04693	27.1702	391.174	136.798	254.375		250	253.713	254.193	507.906	8.04693	27.1702	543.124	212.773	330.35		500	253.713	507.443	761.156	8.04693	27.1702	796.374	339.398	456.975		750	253.713	760.693	1014.41	8.04693	27.1702	1049.62	466.023	583.6
1006	50	253.713	51.593	305.306	8.04693	27.1702	340.524	111.473	229.05		100	253.713	102.243	355.956	8.04693	27.1702	391.174	136.798	254.375		250	253.713	254.193	507.906	8.04693	27.1702	543.124	212.773	330.35		500	253.713	507.443	761.156	8.04693	27.1702	796.374	339.398	456.975		750	253.713	760.693	1014.41	8.04693	27.1702	1049.62	466.023	583.6
1007	50	253.713	51.593	305.306	8.04693	27.1702	340.524	111.473	229.05		100	253.713	102.243	355.956	8.04693	27.1702	391.174	136.798	254.375		250	253.713	254.193	507.906	8.04693	27.1702	543.124	212.773	330.35		500	253.713	507.443	761.156	8.04693	27.1702	796.374	339.398	456.975		750	253.713	760.693	1014.41	8.04693	27.1702	1049.62	466.023	583.6
1008	50	253.713	51.593	305.306	8.04693	27.1702	340.524	111.473	229.05		100	253.713	102.243	355.956	8.04693	27.1702	391.174	136.798	254.375		250	253.713	254.193	507.906	8.04693	27.1702	543.124	212.773	330.35		500	253.713	507.443	761.156	8.04693	27.1702	796.374	339.398	456.975		750	253.713	760.693	1014.41	8.04693	27.1702	1049.62	466.023	583.6
1009	50	253.713	51.593	305.306	8.04693	27.1702	340.524	111.473	229.05		100	253.713	102.243	355.956	8.04693	27.1702	391.174	136.798	254.375		250	253.713	254.193	507.906	8.04693	27.1702	543.124	212.773	330.35		500	253.713	507.443	761.156	8.04693	27.1702	796.374	339.398	456.975		750	253.713	760.693	1014.41	8.04693	27.1702	1049.62	466.023	583.6
1010	50	253.713	51.593	305.306	8.04693	27.1702	340.524	111.473	229.05		100	253.713	102.243	355.956	8.04693	27.1702	391.174	136.798	254.375		250	253.713	254.193	507.906	8.04693	27.1702	543.124	212.773	330.35		500	253.713	507.443	761.156	8.04693	27.1702	796.374	339.398	456.975		750	253.713	760.693	1014.41	8.04693	27.1702	1049.62	466.023	583.6
1011	50	253.713	51.593	305.306	8.04693	27.1702	340.524	111.473	229.05		100	253.713	102.243	355.956	8.04693	27.1702	391.174	136.798	254.375		250	253.713	254.193	507.906	8.04693	27.1702	543.124	212.773	330.35		500	253.713	507.443	761.156	8.04693	27.1702	796.374	339.398	456.975		750	253.713	760.693	1014.41	8.04693	27.1702	1049.62	466.023	583.6
1012	50	253.713	51.593	305.306	8.04693	27.1702	340.524	111.473	229.05		100	253.713	102.243	355.956	8.04693	27.1702	391.174	136.798	254.375		250	253.713	254.193	507.906	8.04693	27.1702	543.124	212.773	330.35		500	253.713	507.443	761.156	8.04693	27.1702	796.374	339.398	456.975		750	253.713	760.693	1014.41	8.04693	27.1702	1049.62	466.023	583.6
1013	50	253.713	51.593	305.306	8.04693	27.1702	340.524	111.473	229.05		100	253.713	102.243	355.956	8.04693	27.1702	391.174	136.798	254.375		250	253.713	254.193	507.906	8.04693	27.1702	543.124	212.773	330.35		500	253.713	507.443	761.156	8.04693	27.1702	796.374	339.398	456.975		750	253.713	760.693	1014.41	8.04693	27.1702	1049.62	466.023	583.6
1014	50	253.713	51.593	305.306	8.04693	27.1702	340.524	111.473	229.05		100	253.713	102.243	355.956	8.04693	27.1702	391.174	136.798	254.375		250	253.713	254.193	507.906	8.04693	27.1702	543.124	212.773	330.35		500	253.713	507.443	761.156	8.04693	27.1702	796.374	339.398	456.975		750	253.713	760.693	1014.41	8.04693	27.1702	1049.62	466.023	583.6
1015	50	253.713	51.593	305.306	8.04693	27.1702	340.524	111.473	229.05		100	253.713	102.243	355.956	8.04693	27.1702	391.174	136.798	254.375		250	253.713	254.193	507.906	8.04693	27.1702	543.124	212.773	330.35		500	253.713	507.443	761.156	8.04693	27.1702	796.374	339.398	456.975		750	253.713	760.693	1014.41	8.04693	27.1702	1049.62	466.023	583.6
1016	50	253.713	51.593	305.306	8.04693	27.1702	340.524	111.473	229.05		100	253.713	102.243	355.956	8.04693	27.1702	391.174	136.798	254.375		250	253.713	254.193	507.906	8.04693	27.1702	543.124	212.773	330.35		500	253.713	507.443	761.156	8.04693	27.1702	796.374	339.398	456.975		750	253.713	760.693	1014.41	8.04693	27.1702	1049.62	466.023	583.6
1017	50	253.713	51.593	305.306	8.04693	27.1702	340.524	111.473	229.05		100	253.713	102.243	355.956	8.04693	27.1702	391.174	136.798	254.375		250	253.713	254.193	507.906	8.04693	27.1702	543.124	212.773	330.35		500	253.713	507.443	761.156	8.04693	27.1702	796.374	339.398	456.975		750	253.713	760.693	1014.41	8.04693	27.1702	1049.62	466.023	583.6
1018	50	253.713	51.593	305.306	8.04693	27.1702	340.524	111.473	229.05		100	253.713	102.243	355.956	8.04693	27.1702	391.174	136.798	254.375		250	253.713	254.193	507.906	8.04693	27.1702	543.124	212.773	330.35		500	253.713	507.443	761.156	8.04693	27.1702	796.374	339.398	456.975		750	253.713	760.693	1014.41	8.04693	27.1702	1049.62	466.023	583.6
1019	50	253.713	51.593	305.306	8.04693	27.1702	340.524	111.473	229.05		100	253.713	102.243	355.956	8.04693	27.1702	391.174	136.798	254.375		250	253.713	254.193	507.906	8.04693	27.1702	543.124	212.773	330.35		500	253.713	507.443	761.156	8.04693	27.1702	796.374	339.398	456.975		750	253.713	760.693	1014.41	8.04693	27.1702	1049.62	466.023	583.6
1020	50	253.713	51.593	305.306	8.04693	27.1702	340.524	111.473	229.05		100	253.713	102.243	355.956	8.04693	27.1702	391.174	136.798	254.375		250	253.713	254.193	507.906	8.04693	27.1702	543.124	212.773	330.35		500	253.713	507.443	761.156	8.04693	27.1702	796.374	339.398	456.975		750	253.713	760.693	1014.41	8.04693	27.1702	1049.62	466.023	583.6
1021	50	253.713	51.593	305.306	8.04693	27.1702	340.524	111.473	229.05		100	253.713	102.243	355.956	8.04693	27.1702	391.174	136.798	254.375		250	253.713	254.193	507.906	8.04693	27.1702	543.124	212.773	330.35		500	253.713	507.443	761.156	8.04693	27.1702	796.374	339.398	456.975		750	253.713	760.693	1014.41	8.04693	27.1702	1049.62	466.023	583.6
1022	50	253.713	51.593	305.306	8.04693	27.1702	340.524	111.473	229.05		100	253.713	102.243	355.956	8.04693	27.1702	391.174	136.798	254.375		250	253.713	254.193	507.906	8.04693	27.1702	543.124	212.773	330.35		500	253.713	507.443	761.156	8.04693	27.1702	796.374	339.398	456.975		750	253.713	760.693	1014.41	8.04693	27.1702	1049.62	466.023	583.6
1023	50	253.713	51.593	305.306	8.04693	27.1702	340.524	111.473	229.05		100	253.713	102.243	355.956	8.04693	27.1702	391.174	136.798	254.375		250	253.713	254.193	507.906	8.04693	27.1702	543.124	212.773	330.35		500	253.713	507.443	761.156	8.04693	27.1702	796.374	339.398	456.975		750	253.713	760.693	1014.41	8.04693	27.1702	1049.62	466.023	583.6
1024	50	253.713	51.593	305.306	8.04693	27.1702	340.524	111.473	229.05		100	253.713	102.243	355.956	8.04693	27.1702	391.174	136.798	254.375		250	253.713	254.193	507.906	8.04693	27.1702	543.124	212.773	330.35		500	253.713	507.443	761.156	8.04693	27.1702	796.374	339.398	456.975		750	253.713	760.693	1014.41	8.04693	27.1702	1049.62	466.023	583.6
1025	50	253.713	51.593	305.306	8.04693	27.1702	340.524	111.473	229.05		100	253.713	102.243	355.956	8.04693	27.1702	391.174	136.798	254.375		250	253.713	254.193	507.906	8.04693	27.1702	543.124	212.773	330.35		500	253.713	507.443	761.156	8.04693	27.1702	796.374	339.398	456.975		750	253.713	760.693	1014.41	8.04693	27.1702	1049.62	466.023	583.6
1026	50	253.713	51.593	305.306	8.04693	27.1702	340.524	111.473	229.05		100	253.713	102.243	355.956	8.04693	27.1702	391.174	136.798	254.375		250	253.713	254.193	507.906	8.04693	27.1702	543.124	212.773	330.35		500	253.713	507.443	761.156	8.04693	27.1702	796.374	339.398	456.975		750	253.713	760.693	1014.41	8.04693	27.1702	1049.62	466.023	583.6
1027	50	253.713	51.593	305.306	8.04693	27.1702	340.524	111.473	229.05		100	253.713	102.243	355.956	8.04693	27.1702	391.174	136.798	254.375		250	253.713	254.193	507.906	8.04693	27.1702	543.124	212.773	330.35		500	253.713	507.443	761.156	8.04693	27.1702	796.374	339.398	456.975		750	253.713	760.693	1014.41	8.04693	27.1702	1049.62	466.023	583.6
1028	50	253.713	51.593	305.306	8.04693	27.1702	340.524	111.473	229.05		100	253.713	102.243	355.956	8.04693	27.1702	391.174	136.798	254.375		250	253.713	254.193	507.906	8.04693	27.1702	543.124	212.773	330.35		500	253.713	507.443	761.156	8.04693	27.1702	796.374	339.398	456.975		750	253.713	760.693	1014.41	8.04693	27.1702	1049.62	466.023	583.6
1029	50	253.713	51.593	305.306	8.04693	27.1702	340.524	111.473	229.05		100	253.713	102.243	355.956	8.04693	27.1702	391.174	136.798	254.375		250	253.713	254.193	507.906	8.04693	27.1702	543.124	212.773	330.35		500	253.713	507.443	761.156	8.04693	27.1702	796.374	339.398	456.975		750	253.713	760.693	1014.41	8.04693	27.1702	1049.62	466.023	583.6
1030	50	253.713	51.593	305.306	8.04693	27.1702	340.524	111.473	229.05		100	253.713	102.243	355.956	8.04693	27.1702	391.174	136.798	254.375		250	253.713	254.193	507.906	8.04693	27.1702	543.124	212.773	330.35		500	253.713	507.443	761.156	8.04693	27.1702	796.374	339.398	456.975		750	253.713	760.693	1014.41	8.04693	27.1702	1049.62	466.023	583.6
1031	50	253.713	51.593	305.306	8.04693	27.1702	340.524	111.473	229.05		100	253.713	102.243	355.956	8.04693	27.1702	391.174	136.798	254.375		250	253.713	254.193	507.906	8.04693	27.1702	543.124	212.773	330.35		500	253.713	507.443	761.156	8.04693	27.1702	796.374	339.398	456.975		750	253.713	760.693	1014.41	8.04693	27.1702	1049.62	466.023	583.6
1032	50	253.713	51.593	305.306	8.04693	27.1702	340.524	111.473	229.05		100	253.713	102.243	355.956	8.04693	27.1702	391.174	136.798	254.375		250	253.713	254.193	507.906	8.04693	27.1702	543.124	212.773	330.35		500	253.713	507.443	761.156	8.04693	27.1702	796.374	339.398	456.975		750	253.713	760.693	1014.41	8.04693	27.1702	1049.62	466.023	583.6
1033	50	253.713	51.593	305.306	8.04693	27.1702	340.524	111.473	229.05		100	253.713	102.243	355.956	8.04693	27.1702	391.174	136.798	254.375		250	253.713	254.193	507.906	8.04693	27.1702	543.124	212.773	330.35		500	253.713	507.443	761.156	8.04693	27.1702	796.374	339.398	456.975		750	253.713	760.693	1014.41	8.04693	27.1702	1049.62	466.023	583.6
1034	50	253.713	51.593	305.306	8.04693	27.1702	340.524	111.473	229.05		100	253.713	102.243	355.956	8.04693	27.1702	391.174	136.798	254.375		250	253.713	254.193	507.906	8.04693	27.1702	543.124	212.773	330.35		500	253.713	507.443	761.156	8.04693	27.1702	796.374	339.398	456.975		750	253.713	760.693	1014.41	8.04693	27.1702	1049.62	466.023	583.6
1035	50	253.713	51.593	305.306	8.04693	27.1702	340.524	111.473	229.05		100	253.713	102.243	355.956	8.04693	27.1702	391.174	136.798	254.375		250	253.713	254.193	507.906	8.04693	27.1702	543.124	212.773	330.35		500	253.713	507.443	761.156	8.04693	27.1702	796.374	339.398	456.975		750	253.713	760.693	1014.41	8.04693	27.1702	1049.62	466.023	583.6
1036	50	253.713	51.593	305.306	8.04693	27.1702	340.524	111.473	229.05		100	253.713	102.243	355.956	8.04693	27.1702	391.174	136.798	254.375		250	253.713	254.193	507.906	8.04693	27.1702	543.124	212.773	330.35		500	253.713	507.443	761.156	8.04693	27.1702	796.374	339.398	456.975		750	253.713	760.693	1014.41	8.04693	27.1702	1049.62	466.023	583.6
1037	50	253.713	51.593	305.306	8.04693	27.1702	340.524	111.473	229.05		100	253.713	102.243	355.956	8.04693	27.1702	391.174	136.798	254.375		250	253.713	254.193	507.906	8.04693	27.1702	543.124	212.773	330.35		500	253.713	507.443	761.156	8.04693	27.1702	796.374	339.398	456.975		750	253.713	760.693	1014.41	8.04693	27.1702	1049.62	466.023	583.6
1038	50	253.713	51.593	305.306	8.04693	27.1702	340.524	111.473	229.05		100	253.713	102.243	355.956	8.04693	27.1702	391.174	136.798	254.375		250	253.713	254.193	507.906	8.04693	27.1702	543.124	212.773	330.35		500	253.713	507.443	761.156	8.04693	27.1702	796.374	339.398	456.975		750	253.713	760.693	1014.41	8.04693	27.1702	1049.62	466.023	583.6
1039	50	253.713	51.593	305.306	8.04693	27.1702	340.524	111.473	229.05		100	253.713	102.243	355.956	8.04693	27.1702	391.174	136.798	254.375		250	253.713	254.193	507.906	8.04693	27.1702	543.124	212.773	330.35		500	253.713	507.443	761.156	8.04693	27.1702	796.374	339.398	456.975		750	253.713	760.693	1014.41	8.04693	27.1702	1049.62	466.023	583.6
1040	50	253.713	51.593	305.306	8.04693	27.1702	340.524	111.473	229.05		100	253.713	102.243	355.956	8.04693	27.1702	391.174	136.798	254.375		250	253.713	254.193	507.906	8.04693	27.1702	543.124	212.773	330.35		500	253.713	507.443	761.156	8.04693	27.1702	796.374	339.398	456.975		750	253.713	760.693	1014.41	8.04693	27.1702	1049.62	466.023	583.6
1041	50	253.713	51.593	305.306	8.04693	27.1702	340.524	111.473	229.05		100	253.713	102.243	355.956	8.04693	27.1702	391.174	136.798	254.375		250	253.713	254.193	507.906	8.04693	27.1702	543.124	212.773	330.35		500	253.713	507.443	761.156	8.04693	27.1702	796.374	339.398	456.975		750	253.713	760.693	1014.41	8.04693	27.1702	1049.62	466.023	583.6
1042	50	253.713	51.593	305.306	8.04693	27.1702	340.524	111.473	229.05		100	253.713	102.243	355.956	8.04693	27.1702	391.174	136.798	254.375		250	253.713	254.193	507.906	8.04693	27.1702	543.124	212.773	330.35		500	253.713	507.443	761.156	8.04693	27.1702	796.374	339.398	456.975		750	253.713	760.693	1014.41	8.04693	27.1702	1049.62	466.023	583.6
1043	50	253.713	51.593	305.306	8.04693	27.1702	340.524	111.473	229.05		100	253.713	102.243	355.956	8.04693	27.1702	391.174	136.798	254.375		250	253.713	254.193	507.906	8.04693	27.1702	543.124	212.773	330.35		500	253.713	507.443	761.156	8.04693	27.1702	796.374	339.398	456.975		750	253.713	760.693	1014.41	8.04693	27.1702	1049.62	466.023	583.6
1044	50	253.713	51.593	305.306	8.04693	27.1702	340.524	111.473	229.05		100	253.713	102.243	355.956	8.04693	27.1702	391.174	136.798	254.375		250	253.713	254.193	507.906	8.04693	27.1702	543.124	212.773	330.35		500	253.713	507.443	761.156	8.04693	27.1702	796.374	339.398	456.975		750	253.713	760.693	1014.41	8.04693	27.1702	1049.62	466.023	583.6
1045	50	253.713	51.593	305.306	8.04693	27.1702	340.524	111.473	229.05		100	253.713	102.243	355.956	8.04693	27.1702	391.174	136.798	254.375		250	253.713	254.193	507.906	8.04693	27.1702	543.124	212.773	330.35		500	253.713	507.443	761.156	8.04693	27.1702	796.374	339.398	456.975		750	253.713	760.693	1014.41	8.04693	27.1702	1049.62	466.023	583.6
1046	50	253.713	51.593	305.306	8.04693	27.1702	340.524	111.473	229.05		100	253.713	102.243	355.956	8.04693	27.1702	391.174	136.798	254.375		250	253.713	254.193	507.906	8.04693	27.1702	543.124	212.773	330.35		500	253.713	507.443	761.156	8.04693	27.1702	796.374	339.398	456.975		750	253.713	760.693	1014.41	8.04693	27.1702	1049.62	466.023	583.6
1047	50	253.713	51.593	305.306	8.04693	27.1702	340.524	111.473	229.05		100	253.713	102.243	355.956	8.04693	27.1702	391.174	136.798	254.375		250	253.713	254.193	507.906	8.04693	27.1702	543.124	212.773	330.35		500	253.713	507.443	761.156	8.04693	27.1702	796.374	339.398	456.975		750	253.713	760.693	1014.41	8.04693	27.1702	1049.62	466.023	583.6
1048	50	253.713	51.593	305.306	8.04693	27.1702	340.524	111.473	229.05		100	253.713	102.243	355.956	8.04693	27.1702	391.174	136.798	254.375		250	253.713	254.193	507.906	8.04693	27.1702	543.124	212.773	330.35		500	253.713	507.443	761.156	8.04693	27.1702	796.374	339.398	456.975		750	253.713	760.693	1014.41	8.04693	27.1702	1049.62	466.023	583.6
1049	50	253.713	51.593	305.306	8.04693	27.1702	340.524	111.473	229.05		100	253.713	102.243	355.956	8.04693	27.1702	391.174	136.798	254.375		250	253.713	254.193	507.906	8.04693	27.1702	543.124	212.773	330.35		500	253.713	507.443	761.156	8.04693	27.1702	796.374	339.398	456.975		750	253.713	760.693	1014.41	8.04693	27.1702	1049.62	466.023	583.6
1050	50	253.713	51.593	305.306	8.04693	27.1702	340.524	111.473	229.05		100	253.713	102.243	355.956	8.04693	27.1702	391.174	136.798	254.375		250	253.713	254.193	507.906	8.04693	27.1702	543.124	212.773	330.35		500	253.713	507.443	761.156	8.04693	27.1702	796.374	339.398	456.975		750	253.713	760.693	1014.41	8.04693	27.1702	1049.62	466.023	583.6
1051	50	253.713	51.593	305.306	8.04693	27.1702	340.524	111.473	229.05		100	253.713	102.243	355.956	8.04693	27.1702	391.174	136.798	254.375		250	253.713	254.193	507.906	8.04693	27.1702	543.124	212.773	330.35		500	253.713	507.443	761.156	8.04693	27.1702	796.374	339.398	456.975		750	253.713	760.693	1014.41	8.04693	27.1702	1049.62	466.023	583.6
1052	50	253.713	51.593	305.306	8.04693	27.1702	340.524	111.473	229.05		100	253.713	102.243	355.956	8.04693	27.1702	391.174	136.798	254.375		250	253.713	254.193	507.906	8.04693	27.1702	543.124	212.773	330.35		500	253.713	507.443	761.156	8.04693	27.1702	796.374	339.398	456.975		750	253.713	760.693	1014.41	8.04693	27.1702	1049.62	466.023	583.6
1053	50	253.713	51.593	305.306	8.04693	27.1702	340.524	111.473	229.05		100	253.713	102.243	355.956	8.04693	27.1702	391.174	136.798	254.375		250	253.713	254.193	507.906	8.04693	27.1702	543.124	212.773	330.35		500	253.713	507.443	761.156	8.04693	27.1702	796.374	339.398	456.975		750	253.713	760.693	1014.41	8.04693	27.1702	1049.62	466.023	583.6
1054	50	253.713	51.593	305.306	8.04693	27.1702	340.524	111.473	229.05		100	253.713	102.243	355.956	8.04693	27.1702	391.174	136.798	254.375		250	253.713	254.193	507.906	8.04693	27.1702	543.124	212.773	330.35		500	253.713	507.443	761.156	8.04693	27.1702	796.374	339.398	456.975		750	253.713	760.693	1014.41	8.04693	27.1702	1049.62	466.023	583.6
1055	50	253.713	51.593	305.306	8.04693	27.1702	340.524	111.473	229.05		100	253.713	102.243	355.956	8.04693	27.1702	391.174	136.798	254.375		250	253.713	254.193	507.906	8.04693	27.1702	543.124	212.773	330.35		500	253.713	507.443	761.156	8.04693	27.1702	796.374	339.398	456.975		750	253.713	760.693	1014.41	8.04693	27.1702	1049.62	466.023	583.6
1056	50	253.713	51.593	305.306	8.04693	27.1702	340.524	111.473	229.05		100	253.713	102.243	355.956	8.04693	27.1702	391.174	136.798	254.375		250	253.713	254.193	507.906	8.04693	27.1702	543.124	212.773	330.35		500	253.713	507.443	761.156	8.04693	27.1702	796.374	339.398	456.975		750	253.713	760.693	1014.41	8.04693	27.1702	1049.62	466.023	583.6
1057	50	253.713	51.593	305.306	8.04693	27.1702	340.524	111.473	229.05		100	253.713	102.243	355.956	8.04693	27.1702	391.174	136.798	254.375		250	253.713	254.193	507.906	8.04693	27.1702	543.124	212.773	330.35		500	253.713	507.443	761.156	8.04693	27.1702	796.374	339.398	456.975		750	253.713	760.693	1014.41	8.04693	27.1702	1049.62	466.023	583.6
1058	50	253.713	51.593	305.306	8.04693	27.1702	340.524	111.473	229.05		100	253.713	102.243	355.956	8.04693	27.1702	391.174	136.798	254.375		250	253.713	254.193	507.906	8.04693	27.1702	543.124	212.773	330.35		500	253.713	507.443	761.156	8.04693	27.1702	796.374	339.398	456.975		750	253.713	760.693	1014.41	8.04693	27.1702	1049.62	466.023	583.6
1059	50	253.713	51.593	305.306	8.04693	27.1702	340.524	111.473	229.05		100	253.713	102.243	355.956	8.04693	27.1702	391.174	136.798	254.375		250	253.713	254.193	507.906	8.04693	27.1702	543.124	212.773	330.35		500	253.713	507.443	761.156	8.04693	27.1702	796.374	339.398	456.975		750	253.713	760.693	1014.41	8.04693	27.1702	1049.62	466.023	583.6
1060	50	253.713	51.593	305.306	8.04693	27.1702	340.524	111.473	229.05		100	253.713	102.243	355.956	8.04693	27.1702	391.174	136.798	254.375		250	253.713	254.193	507.906	8.04693	27.1702	543.124	212.773	330.35		500	253.713	507.443	761.156	8.04693	27.1702	796.374	339.398	456.975		750	253.713	760.693	1014.41	8.04693	27.1702	1049.62	466.023	583.6
1061	50	253.713	51.593	305.306	8.04693	27.1702	340.524	111.473	229.05		100	253.713	102.243	355.956	8.04693	27.1702	391.174	136.798	254.375		250	253.713	254.193	507.906	8.04693	27.1702	543.124	212.773	330.35		500	253.713	507.443	761.156	8.04693	27.1702	796.374	339.398	456.975		750	253.713	760.693	1014.41	8.04693	27.1702	1049.62	466.023	583.6
1062	50	253.713	51.593	305.306	8.04693	27.1702	340.524	111.473	229.05		100	253.713	102.243	355.956	8.04693	27.1702	391.174	136.798	254.375		250	253.713	254.193	507.906	8.04693	27.1702	543.124	212.773	330.35		500	253.713	507.443	761.156	8.04693	27.1702	796.374	339.398	456.975		750	253.713	760.693	1014.41	8.04693	27.1702	1049.62	466.023	583.6
1063	50	253.713	51.593	305.306	8.04693	27.1702	340.524	111.473	229.05		100	253.713	102.243	355.956	8.04693	27.1702	391.174	136.798	254.375		250	253.713	254.193	507.906	8.04693	27.1702	543.124	212.773	330.35		500	253.713	507.443	761.156	8.04693	27.1702	796.374	339.398	456.975		750	253.713	760.693	1014.41	8.04693	27.1702	1049.62	466.023	583.6
1064	50	253.713	51.593	305.306	8.04693	27.1702	340.524	111.473	229.05		100	253.713	102.243	355.956	8.04693	27.1702	391.174	136.798	254.375		250	253.713	254.193	507.906	8.04693	27.1702	543.124	212.773	330.35		500	253.713	507.443	761.156	8.04693	27.1702	796.374	339.398	456.975		750	253.713	760.693	1014.41	8.04693	27.1702	1049.62	466.023	583.6
1065	50	253.713	51.593	305.306	8.04693	27.1702	340.524	111.473	229.05		100	253.713	102.243	355.956	8.04693	27.1702	391.174	136.798	254.375		250	253.713	254.193	507.906	8.04693	27.1702	543.124	212.773	330.35		500	253.713	507.443	761.156	8.04693	27.1702	796.374	339.398	456.975		750	253.713	760.693	1014.41	8.04693	27.1702	1049.62	466.023	583.6
1066	50	253.713	51.593	305.306	8.04693	27.1702	340.524	111.473	229.05		100	253.713	102.243	355.956	8.04693	27.1702	391.174	136.798	254.375		250	253.713	254.193	507.906	8.04693	27.1702	543.124	212.773	330.35		500	253.713	507.443	761.156	8.04693	27.1702	796.374	339.398	456.975		750	253.713	760.693	1014.41	8.04693	27.1702	1049.62	466.023	583.6
1067	50	253.713	51.593	305.306	8.04693	27.1702	340.524	111.473	229.05		100	253.713	102.243	355.956	8.04693	27.1702	391.174	136.798	254.375		250	253.713	254.193	507.906	8.04693	27.1702	543.124	212.773	330.35		500	253.713	507.443	761.156	8.04693	27.1702	796.374	339.398	456.975		750	253.713	760.693	1014.41	8.04693	27.1702	1049.62	466.023	583.6
1068	50	253.713	51.593	305.306	8.04693	27.1702	340.524	111.473	229.05		100	253.713	102.243	355.956	8.04693	27.1702	391.174	136.798	254.375		250	253.713	254.193	507.906	8.04693	27.1702	543.124	212.773	330.35		500	253.713	507.443	761.156	8.04693	27.1702	796.374	339.398	456.975		750	253.713	760.693	1014.41	8.04693	27.1702	1049.62	466.023	583.6
1069	50	253.713	51.593	305.306	8.04693	27.1702	340.524	111.473	229.05		100	253.713	102.243	355.956	8.04693	27.1702	391.174	136.798	254.375		250	253.713	254.193	507.906	8.04693	27.1702	543.124	212.773	330.35		500	253.713	507.443	761.156	8.04693	27.1702	796.374	339.398	456.975		750	253.713	760.693	1014.41	8.04693	27.1702	1049.62	466.023	583.6
1070	50	253.713	51.593	305.306	8.04693	27.1702	340.524	111.473	229.05		100	253.713	102.243	355.956	8.04693	27.1702	391.174	136.798	254.375		250	253.713	254.193	507.906	8.04693	27.1702	543.124	212.773	330.35		500	253.713	507.443	761.156	8.04693	27.1702	796.374	339.398	456.975		750	253.713	760.693	1014.41	8.04693	27.1702	1049.62	466.023	583.6
1071	50	253.713	51.593	305.306	8.04693	27.1702	340.524	111.473	229.05		100	253.713	102.243	355.956	8.04693	27.1702	391.174	136.798	254.375		250	253.713	254.193	507.906	8.04693	27.1702	543.124	212.773	330.35		500	253.713	507.443	761.156	8.04693	27.1702	796.374	339.398	456.975		750	253.713	760.693	1014.41	8.04693	27.1702	1049.62	466.023	583.6
1072	50	253.713	51.593	305.306	8.04693	27.1702	340.524	111.473	229.05		100	253.713	102.243	355.956	8.04693	27.1702	391.174	136.798	254.375		250	253.713	254.193	507.906	8.04693	27.1702	543.124	212.773	330.35		500	253.713	507.443	761.156	8.04693	27.1702	796.374	339.398	456.975		750	253.713	760.693	1014.41	8.04693	27.1702	1049.62	466.023	583.6
1073	50	253.713	51.593	305.306	8.04693	27.1702	340.524	111.473	229.05		100	253.713	102.243	355.956	8.04693	27.1702	391.174	136.798	254.375		250	253.713	254.193	507.906	8.04693	27.1702	543.124	212.773	330.35		500	253.713	507.443	761.156	8.04693	27.1702	796.374	339.398	456.975		750	253.713	760.693	1014.41	8.04693	27.1702	1049.62	466.023	583.6
1074	50	253.713	51.593	305.306	8.04693	27.1702	340.524	111.473	229.05		100	253.713	102.243	355.956	8.04693	27.1702	391.174	136.798	254.375		250	253.713	254.193	507.906	8.04693	27.1702	543.124	212.773	330.35		500	253.713	507.443	761.156	8.04693	27.1702	796.374	339.398	456.975		750	253.713	760.693	1014.41	8.04693	27.1702	1049.62	466.023	583.6
1075	50	253.713	51.593	305.306	8.04693	27.1702	340.524	111.473	229.05		100	253.713	102.243	355.956	8.04693	27.1702	391.174	136.798	254.375		250	253.713	254.193	507.906	8.04693	27.1702	543.124	212.773	330.35		500	253.713	507.443	761.156	8.04693	27.1702	796.374	339.398	456.975		750	253.713	760.693	1014.41	8.04693	27.1702	1049.62	466.023	583.6
1076	50	253.713	51.593	305.306	8.04693	27.1702	340.524	111.473	229.05		100	253.713	102.243	355.956	8.04693	27.1702	391.174	136.798	254.375		250	253.713	254.193	507.906	8.04693	27.1702	543.124	212.773	330.35		500	253.713	507.443	761.156	8.04693	27.1702	796.374	339.398	456.975		750	253.713	760.693	1014.41	8.04693	27.1702	1049.62	466.023	583.6
1077	50	253.713	51.593	305.306	8.04693	27.1702	340.524	111.473	229.05		100	253.713	102.243	355.956	8.04693	27.1702	391.174	136.798	254.375		250	253.713	254.193	507.906	8.04693	27.1702	543.124	212.773	330.35		500	253.713	507.443	761.156	8.04693	27.1702	796.374	339.398	456.975		750	253.713	760.693	1014.41	8.04693	27.1702	1049.62	466.023	583.6
1078	50	253.713	51.593	305.306	8.04693	27.1702	340.524	111.473	229.05		100	253.713	102.243	355.956	8.04693	27.1702	391.174	136.798	254.375		250	253.713	254.193	507.906	8.04693	27.1702	543.124	212.773	330.35		500	253.713	507.443	761.156	8.04693	27.1702	796.374	339.398	456.975		750	253.713	760.693	1014.41	8.04693	27.1702	1049.62	466.023	583.6
1079	50	253.713	51.593	305.306	8.04693	27.1702	340.524	111.473	229.05		100	253.713	102.243	355.956	8.04693	27.1702	391.174	136.798	254.375		250	253.713	254.193	507.906	8.04693	27.1702	543.124	212.773	330.35		500	253.713	507.443	761.156	8.04693	27.1702	796.374	339.398	456.975		750	253.713	760.693	1014.41	8.04693	27.1702	1049.62	466.023	583.6
1080	50	253.713	51.593	305.306	8.04693	27.1702	340.524	111.473	229.05		100	253.713	102.243	355.956	8.04693	27.1702	391.174	136.798	254.375		250	253.713	254.193	507.906	8.04693	27.1702	543.124	212.773	330.35		500	253.713	507.443	761.156	8.04693	27.1702	796.374	339.398	456.975		750	253.713	760.693	1014.41	8.04693	27.1702	1049.62	466.023	583.6
1081	50	253.713	51.593	305.306	8.04693	27.1702	340.524	111.473	229.05		100	253.713	102.243	355.956	8.04693	27.1702	391.174	136.798	254.375		250	253.713	254.193	507.906	8.04693	27.1702	543.124	212.773	330.35		500	253.713	507.443	761.156	8.04693	27.1702	796.374	339.398	456.975		750	253.713	760.693	1014.41	8.04693	27.1702	1049.62	466.023	583.6
1082	50	253.713	51.593	305.306	8.04693	27.1702	340.524	111.473	229.05		100	253.713	102.243	355.956	8.04693	27.1702	391.174	136.798	254.375		250	253.713	254.193	507.906	8.04693	27.1702	543.124	212.773	330.35		500	253.713	507.443	761.156	8.04693	27.1702	796.374	339.398	456.975		750	253.713	760.693	1014.41	8.04693	27.1702	1049.62	466.023	583.6
1083	50	253.713	51.593	305.306	8.04693	27.1702	340.524	111.473	229.05		100	253.713	102.243	355.956	8.04693	27.1702	391.174	136.798	254.375		250	253.713	254.193	507.906	8.04693	27.1702	543.124	212.773	330.35		500	253.713	507.443	761.156	8.04693	27.1702	796.374	339.398	456.975		750	253.713	760.693	1014.41	8.04693	27.1702	1049.62	466.023	583.6
1084	50	253.713	51.593	305.306	8.04693	27.1702	340.524	111.473	229.05		100	253.713	102.243	355.956	8.04693	27.1702	391.174	136.798	254.375		250	253.713	254.193	507.906	8.04693	27.1702	543.124	212.773	330.35		500	253.713	507.443	761.156	8.04693	27.1702	796.374	339.398	456.975		750	253.713	760.693	1014.41	8.04693	27.1702	1049.62	466.023	583.6
1085	50	253.713	51.593	305.306	8.04693	27.1702	340.524	111.473	229.05		100	253.713	102.243	355.956	8.04693	27.1702	391.174	136.798	254.375		250	253.713	254.193	507.906	8.04693	27.1702	543.124	212.773	330.35		500	253.713	507.443	761.156	8.04693	27.1702	796.374	339.398	456.975		750	253.713	760.693	1014.41	8.04693	27.1702	1049.62	466.023	583.6
1086	50	253.713	51.593	305.306	8.04693	27.1702	340.524	111.473	229.05		100	253.713	102.243	355.956	8.04693	27.1702	391.174	136.798	254.375		250	253.713	254.193	507.906	8.04693	27.1702	543.124	212.773	330.35		500	253.713	507.443	761.156	8.04693	27.1702	796.374	339.398	456.975		750	253.713	760.693	1014.41	8.04693	27.1702	1049.62	466.023	583.6
1087	50	253.713	51.593	305.306	8.04693	27.1702	340.524	111.473	229.05		100	253.713	102.243	355.956	8.04693	27.1702	391.174	136.798	254.375		250	253.713	254.193	507.906	8.04693	27.1702	543.124	212.773	330.35		500	253.713	507.443	761.156	8.04693	27.1702	796.374	339.398	456.975		750	253.713	760.693	1014.41	8.04693	27.1702	1049.62	466.023	583.6
1088	50	253.713	51.593	305.306	8.04693	27.1702	340.524	111.473	229.05		100	253.713	102.243	355.956	8.04693	27.1702	391.174	136.798	254.375		250	253.713	254.193	507.906	8.04693	27.1702	543.124	212.773	330.35		500	253.713	507.443	761.156	8.04693	27.1702	796.374	339.398	456.975		750	253.713	760.693	1014.41	8.04693	27.1702	1049.62	466.023	583.6
1089	50	253.713	51.593	305.306	8.04693	27.1702	340.524	111.473	229.05		100	253.713	102.243	355.956	8.04693	27.1702	391.174	136.798	254.375		250	253.713	254.193	507.906	8.04693	27.1702	543.124	212.773	330.35		500	253.713	507.443	761.156	8.04693	27.1702	796.374	339.398	456.975		750	253.713	760.693	1014.41	8.04693	27.1702	1049.62	466.023	583.6
1090	50	253.713	51.593	305.306	8.04693	27.1702	340.524	111.473	229.05		100	253.713	102.243	355.956	8.04693	27.1702	391.174	136.798	254.375		250	253.713	254.193	507.906	8.04693	27.1702	543.124	212.773	330.35		500	253.713	507.443	761.156	8.04693	27.1702	796.374	339.398	456.975		750	253.713	760.693	1014.41	8.04693	27.1702	1049.62	466.023	583.6
1091	50	253.713	51.593	305.306	8.04693	27.1702	340.524	111.473	229.05		100	253.713	102.243	355.956	8.04693	27.1702	391.174	136.798	254.375		250	253.713	254.193	507.906	8.04693	27.1702	543.124	212.773	330.35		500	253.713	507.443	761.156	8.04693	27.1702	796.374	339.398	456.975		750	253.713	760.693	1014.41	8.04693	27.1702	1049.62	466.023	583.6
1092	50	253.713	51.593	305.306	8.04693	27.1702	340.524	111.473	229.05		100	253.713	102.243	355.956	8.04693	27.1702	391.174	136.798	254.375		250	253.713	254.193	507.906	8.04693	27.1702	543.124	212.773	330.35		500	253.713	507.443	761.156	8.04693	27.1702	796.374	339.398	456.975		750	253.713	760.693	1014.41	8.04693	27.1702	1049.62	466.023	583.6
[truncated: 9,006 more rows]
[truncated: 33 more columns]

## Sheet: Sensitivity analysis output
	On
The projected breakpoints under the different cost scenarios									Table: The projected strategy with the lowest cost per cure for different DAA drug costs and cost scenarios
[truncated: 267 more rows]

## Sheet: MODEL - UPDATED
INSURANCE CONTRIBUTION - tests:	0.8
INSURANCE CONTRIBUTION - DAA drugs	0.5			COST PER TREATMENT
[truncated: 210 more rows]
[truncated: 24 more columns]

## Sheet: Standard Services costs 
Standard					EXCHANGE RATE	23787
[truncated: 22 more rows]

[truncated: 6 more sheets: 2) Induction Maintenance Servi , 3) PEG-IFN - Services costs , Retreatment Services costs , 1) Response guided (4 weeks) Se, 1) Response guided (8 weeks) Se, 1) Response guided (12 weeks) S]
